# Supplementary material for: Thermal evolution of gene expression profiles in Drosophila subobscura
Source: BMC Evol Biol. 2007 Mar 19;7:42. doi: 10.1186/1471-2148-7-42 (PMC1847442; doi:10.1186/1471-2148-7-42)
Supplement: Additional file 1 — Summary of microarray results from the 4,651 cDNA clones with valid expression observations. The details for the different columns are explained within the file itself. [file 1471-2148-7-42-S1.xls]

## Sheet: Thermal_SGAsigGenes N = 57-72
Thermal evolution of gene expression profiles in Drosophila subobscura.[Additional file 1]
H. Laayouni, F. García-Franco, B.E. Chávez-Sandoval, V. Trotta, S. Beltrán, M. Corominas, M. Santos. Barcelona 2006
Temperature is a fundamental feature that affects all organisms. The native Palearctic fly Drosophila subobscura spans more than 30º latitude in the Old World and about 15º on both North and South America. As a result, its populations experience a strong climatic gradient. We assessed whole-genome transcriptional responses following laboratory thermal adaptation at three experimental temperatures…
We used cDNA microarrays from the Canadian Drosophila Microarray Centre (CDMC D12Kv1).
Overall design: We sampled the three ‘optimum’ P18 replicated populations in April 2004 (two generations prior the experimental flies from the same populations were obtained) by placing a large number of eggs (+/- 4 h) in 120-mL plastic chambers (about 100 eggs per chamber) with spoons containing 30 mL of food stained with 0.05% bromophenol blue. Larvae with clean guts that stopped feeding and st…
Total RNA was extracted from the frozen homogenized larvae by using TRI Reagent® (MRC, Inc.), and mRNA was extracted by using Promega PolyATtract® isolation system following the manufacturer’s specifications.
Three mRNA extractions were performed from 9,000 C18 reference larvae (i.e., 3,000 larvae from each replicated population) to obtain a single reference pooled mRNA, and four independent extractions from 250 larvae each were made for each treatment population. This procedure ensured true replication in the experiment; namely, the reference mRNA was always hybridized with treatment mRNAs coming fro…
Following fragmentation, 10 mg of cDNA were hybridized for 16 hr at 45ºC on GeneChip Drosophila Genome Array. GeneChips were washed and stained in the Affymetrix Fluidics Station 400.
Slides were scanned using an Axon GenePix 4000B microarray scanner (Axon Instruments, Union City, California, USA). Data were extracted from the scanned images using GenePix® Pro (Axon Instruments) microarray image analysis. Labelling, hybridization and scanning were carried out at the Unitat de Transcriptòmica in the Parc Cientific de Barcelona.
The raw data were adjusted using lowess normalization in the TIGR MIDAS ver. 2.19 software with a tri-cube weight function and 0.33 smooth parameter applied to the C18 reference mRNA dye-labelled green (Cy3) or red (Cy5).
We excluded from statistical analysis all probes less than 57 out of 72 valid expression observations, leaving 4,651 probes for differential gene expression analysis. The data acquired from these procedures were relative measures of gene expression independent of larval size differences among the thermal stocks.
We conducted two-level nested ANOVAs ('temperature' fixed, 'replicates' random and nested in temperature). p-values for each probe with valid expression observations were obtained after 10,000 random permutations. q-values were obtained with the QVALUE software. From the planned contrast warm- (P22) vs. cold-adapted (P13) populations we identified 306 probe sets with altered transcriptional regul…
The columns are, in order: SPSS ID (an internal number to identify the cDNA clone in a SPSS file); Gene # (to identify the cDNA clone in the slide); Valid N (number of valid expression observations); Gene ID; Clone ID; CG Number; Previous CG Number; Flag (refers to spots/DNAs that have been marked to be identified and possibly treated differently during data normalization. For example, DNAs flagg…
SPSS ID	Gene #	Valid N	Gene ID	Clone ID	CG Number	Previous CG Numbers	Flag	Gene Symbol	Gene Name	13ºC	18ºC	22ºC	p_TEMP(parametric)	qValue(parametric)	p_TEMP(permutation)	qValue(permutation)	Aver_diff(22 vs 13)	p_C(P22vsP13)	qValue_C(P22vsP13)	Aliases	LocusLink ID	UniGene ID	Dm chromosome arm	Dm CytoBand	Expressed In
1	2	69	CG8472	LD02334	CG8472			Cam	Calmodulin	-0.0367789	0.106671	0.0730692	0.609957	0.580126	0.575934	0.580926	0.109848	0.397087	0.319981	||Cal||cam||Cam||CaM||CAM||D-CaM||l(2)3909||l(2)03909||dCaM||3909||calmodulin||anon-EST:Posey59||DmCalm||Cal49A||CG8472||	36329	Dm.577	2R	48F1-48F6	mixed stage embryos, imaginal disks, and adult heads; embryo; testis; head--brain & sensory organ; head; fat body; embryonic 8-12 hr post-fertilization; ovary; whole body ;
2	3	59	CG5185	LD05688	CG5185			Tom	Twin of m4	0.0331063	-0.0868351	0.000742238	0.544497	0.563885	0.400739	0.529633	-0.0323641	0.707145	0.432442	||Tom||bbu/tom||Bbu||barbu||CG5185||anon-EST:fe1F6||	39619	Dm.3033	3L	71A3	embryo; mixed stage embryos, imaginal disks, and adult heads; embryonic 2 - 14 hours ;
3	5	66	CG12238	LD10287	CG12238			l(1)G0084		0.105938	-0.0778487	-0.173577	0.114201	0.406062	0.104119	0.411963	-0.279515	0.0935013	0.161109		32965	Dm.11278	X	18D8-18D10	embryo; ovary; mixed stage embryos, imaginal disks, and adult heads; whole body; head ;
4	6	72	CG5864	LD14109	CG5864			AP-1sigma		0.0193056	-0.0632066	-0.0106032	0.649232	0.588691	0.650582	0.607485	-0.0299088	0.780019	0.454352	||AP-1Sigma||CG5864||cg5864||AP-1Sigma||Sigma1||	42835	Dm.1305	3R	95D1	mixed stage embryos, imaginal disks, and adult heads; embryo; fat body; ovary ;
5	8	71	CG9434	LD19086	CG9434			Fst	Frost	-0.12911	0.027209	0.197948	0.025928	0.334327	0.0266905	0.378263	0.327057	0.0101051	0.0611234	||Fst||frost||CG9434||	41169	Dm.2456	3R	85E2	whole body; embryo ;
6	9	72	CG10495	LD05576	CG10495					0.0293144	-0.124826	-0.200968	0.206488	0.447382	0.202361	0.455423	-0.230283	0.02247	0.0853524		35179	Dm.465	2L	37B13	embryo; head; ovary ;
7	10	72	CG7280	LD05920	CG7280					-0.0921161	0.319489	0.416904	0.02729	0.337376	0.0285447	0.379592	0.50902	0.00318753	0.0384823		32878	Dm.213	X	17E6	head; embryo; mixed stage embryos, imaginal disks, and adult heads ;
8	11	70	CG10927	LD07624	CG10927					0.013825	-0.0661215	-0.0820037	0.557802	0.568015	0.550149	0.573281	-0.0958287	0.384212	0.313947		37135	Dm.686	2R	55E1-55E2	embryo; ovary ;
9	12	62	CG8578	LD07988	CG8578					-0.110676	0.17828	0.0445057	0.361669	0.505502	0.515207	0.563826	0.155182	0.349884	0.298427		32540	Dm.2156	X	13F10-13F12	embryo; mixed stage embryos, imaginal disks, and adult heads; whole body; salivary gland; head--brain & sensory organ; head ;
10	13	60	CG8962	LD09790	CG8962			Paf-AHalpha	Platelet-activating factor acetylhydrolase alpha	0.0551132	0.0457669	0.0377777	0.821706	0.638902	0.974994	0.69631	-0.0173355	0.886025	0.484417	||Paf-AHAlpha||AAC83820||CG8962||PAFAHAlpha||platelet-activating factor acetylhydrolase alpha subunit homolog||	32529	Dm.1672	X	13E18	mixed stage embryos, imaginal disks, and adult heads; embryo; fat body; whole body; ovary ;
11	16	72	CG12236	LD13607	CG12236					0.0678436	0.312461	0.394816	0.008903	0.328452	0.00815126	0.372434	0.326972	0.0017321	0.029701		31523	Dm.2138	X	5C7	embryo; mixed stage embryos, imaginal disks, and adult heads; head ;
12	17	63	CG8209	GM09977	CG8209					-0.138932	-0.0740312	0.0539273	0.377353	0.513394	0.317675	0.500546	0.19286	0.0618943	0.135474		38888	Dm.6567	3L	66A21	head; mixed stage embryos, imaginal disks, and adult heads; embryo; fat body; ovary; adult testes; salivary gland; testis; head--brain & sensory organ ;
13	18	67	CG5092	GM10438	CG5092			Tor	Target of rapamycin	-0.0922007	0.0411514	0.081001	0.173598	0.436341	0.0639237	0.388784	0.173202	0.0391443	0.110792	||TOR||Tor||l(2)k17004||dTor||dTOR||CT16317||CG5092||FRAP||	47396	Dm.1502	2L	34A4	mixed stage embryos, imaginal disks, and adult heads; embryo; ovary; head ;
14	19	63	HL02501	HL02501		CG16757				-0.00215643	-0.181371	-0.127722	0.140582	0.415024	0.210988	0.460748	-0.125566	0.0616578	0.135405
15	22	72	CG32709	HL05735	CG32709					-0.080818	0.0717371	0.251078	0.054831	0.368347	0.0498607	0.383868	0.331896	0.0350108	0.106529		318162	Dm.12914	X	8C3	mixed stage embryos, imaginal disks, and adult heads; head--brain & sensory organ; fat body ;
16	23	71	CG3065	GM01315	CG3065					-0.0818448	0.189816	0.320056	0.128404	0.408642	0.133355	0.426005	0.401901	0.000395286	0.014987		37818	Dm.14749	2R	60A14-60A15	mixed stage embryos, imaginal disks, and adult heads; embryo; ovary; adult testes ;
17	24	71	CG2204	GM01620	CG2204			G-oalpha47A	G protein oalpha 47A	-0.0945492	0.104526	0.114728	0.409999	0.522176	0.447278	0.544092	0.209277	0.142205	0.191493	||Drogpad||DROGPAD||G<down>o</down>alpha||G<down>oalpha</down>||Galpha<down>o</down>||G-alpha-47A||DGalpha<down>o</down>||Go-alpha||G-oalpha47A||DG<down>o</down>||Galpha47A||Galpha<down>047A</down>||Galphao||Goalpha||CG2204||Bkh||bkh||dgoalpha||G-oalpha47	36104	Dm.12982	2R	47A7-47A9	embryo; mixed stage embryos, imaginal disks, and adult heads; head; fat body; ovary; embryonic 8-12 hr post-fertilization; head--brain & sensory organ; whole body ;
18	25	72	CG8915	LD01659	CG8915					-0.0221485	0.011347	0.186603	0.249981	0.464284	0.24496	0.475709	0.208751	0.174919	0.212685		32715	Dm.192	X	15F4	head; embryo; mixed stage embryos, imaginal disks, and adult heads; ovary ;
19	27	70	CG13383	LD10247	CG13383			CSN8		0.00333108	-0.0563432	0.0957264	0.556108	0.566987	0.431499	0.540884	0.0923953	0.428206	0.332281		247714	Dm.1532	2L	29B2
20	28	72	CG8426	LD13864	CG8426			l(2)NC136		-0.0468669	0.135311	0.307269	0.033962	0.349543	0.0360003	0.383868	0.354136	0.00330903	0.0389464		35501	Dm.2133	2R	41F7-41F8	mixed stage embryos, imaginal disks, and adult heads; embryo; salivary gland; adult testes; head--brain & sensory organ; head; ovary; fat body ;
21	29	72	CG13906	LD18634	CG13906			nerfin-1	nervous fingers 1	-0.0643469	0.141223	0.385559	0.018822	0.334036	0.0187758	0.372434	0.449906	0.00132031	0.0254003	||nerfin-1||CG13906||	44786	Dm.1818	3L	61D4	embryo; mixed stage embryos, imaginal disks, and adult heads ;
22	31	62	CG5020	GM09007	CG5020			CLIP-190		-0.169057	0.145288	0.0795958	0.143874	0.415992	0.14181	0.42984	0.248653	0.0973866	0.163273	||D-CLIP-190||CG5020||CLIP190||D-CLIP-195||CLIP-190||Clip-190||D-CLIP-90||	35042	Dm.3487	2L	36C7	mixed stage embryos, imaginal disks, and adult heads; salivary gland; embryo; adult testes; ovary; head--brain & sensory organ; head; fat body ;
23	32	72	CG32776	HL02867	CG32776	CG16828				0.0539463	0.241536	0.165015	0.370021	0.50932	0.37289	0.520952	0.111069	0.404403	0.323101	||CG16828||CG32776||BcDNA:RH43809||CG16829||	31344	Dm.20557	X	3F4-3F6	head--brain & sensory organ; mixed stage embryos, imaginal disks, and adult heads; head ;
24	33	70	CG5760	LD28419	CG5760			rtet	tetracycline resistance	-0.271929	0.0583268	0.28172	0.014449	0.328452	0.0200968	0.372434	0.553649	0.0001	0.00796512	||BcDNA:LD28419||Drtet||CG5760||l(3)07086||rtet||	42500	Dm.1499	3R	93B13	embryo; mixed stage embryos, imaginal disks, and adult heads ;
25	34	71	CG11070	LD34475	CG11070					0.0519804	-0.0492623	-0.189017	0.017407	0.328452	0.0200118	0.372434	-0.240997	0.0103041	0.0614736	||BcDNA:LD34475||CG11070||	33932	Dm.331	2L	26F3-26F4	mixed stage embryos, imaginal disks, and adult heads; fat body; whole body; embryo; ovary; head ;
26	36	72	CG18617	LD21735	CG18617			Vha100-2		0.00869007	-0.074734	-0.202635	0.20163	0.445255	0.200985	0.453657	-0.211325	0.0652758	0.138263	||CG18617||V-ATPase||BcDNA:LD21735||CG7679||Vha100-2||vha100-2||	42216	Dm.3191	3R	91A5	embryo; mixed stage embryos, imaginal disks, and adult heads; whole body; head; salivary gland; ovary ;
27	38	72	CG8801	LD23830	CG8801					-0.00225071	-0.0565069	-0.0401214	0.863661	0.650683	0.859794	0.670407	-0.0378707	0.647961	0.412098	||BcDNA:LD23830||CG8801||CG30341||	35963	Dm.6389	2R	45D1-45D2	embryo; head; ovary; whole body; mixed stage embryos, imaginal disks, and adult heads; head--brain & sensory organ; adult testes; salivary gland; fat body ;
28	39	64	CG4152	GH07290	CG4152			l(2)35Df	lethal (2) 35Df	0.0289884	-0.0321537	0.0631355	0.860952	0.649968	0.823233	0.660537	0.034147	0.749184	0.444719	||l(2)35Df||BcDNA:GH07290||CG4152||cg4152||l(2)k14422||l(2)k14423||l(2)br44||l.2.35Df||br44||BG:DS09217.2||	48782	Dm.1748	2L	35D4	embryo; head; mixed stage embryos, imaginal disks, and adult heads; ovary ;
29	45	72	CG4377	GH06474	CG4377					0.0291947	-0.158988	-0.135455	0.08954	0.394932	0.0916942	0.410382	-0.16465	0.124982	0.179721		37489	Dm.728	2R	58A2	head ;
30	46	72	CG10912	GH07575	CG10912					0.133804	0.198884	0.165801	0.867003	0.651232	0.869706	0.673732	0.0319978	0.666662	0.417189		37059	Dm.2306	2R	55B2	whole body; fat body; head; embryonic 8-12 hr post-fertilization; embryo; mixed stage embryos, imaginal disks, and adult heads ;
31	49	67	CG7924	LP03067	CG7924					0.0658096	0.0666846	0.04406	0.964409	0.674724	0.989116	0.698415	-0.0217496	0.838197	0.472561		39574	Dm.1983	3L	70D4	whole body ;
32	50	70	LP04958	LP04958						-0.158843	-0.128586	-0.267266	0.144835	0.416271	0.165563	0.437318	-0.108423	0.192561	0.2222
33	55	70	CG17183	SD10560	CG17183			Trap25		0.128852	0.104204	0.187854	0.616064	0.581028	0.723162	0.630514	0.0590018	0.443355	0.339081	||dTRAP25||Med11||	38078	Dm.798	3L	61C8	adult testes; mixed stage embryos, imaginal disks, and adult heads; whole body; testis ;
34	72	62	CG31140	GH12677	CG31140	CG5875				-0.173922	0.0031546	-0.153862	0.617692	0.581028	0.47555	0.555477	0.0200603	0.893067	0.485941	||DGKt||CG31140||CG5875||CG13600||	42836	Dm.1306	3R	95D1-95D4	mixed stage embryos, imaginal disks, and adult heads; whole body; head ;
35	73	70	CG32597	GH27568	CG32597	CG11595		l(1)G0469		-0.0120713	0.121297	0.141058	0.353859	0.502155	0.378338	0.523846	0.153129	0.0524597	0.124469		53530		X	12E4-12E5
36	74	70	CG2865	GH27792	CG2865					-0.0176584	0.178019	0.244907	0.068159	0.380044	0.0742275	0.396204	0.262565	0.000736571	0.0189232		31217	Dm.37	X	2F4-2F5	adult testes; mixed stage embryos, imaginal disks, and adult heads; head ;
37	75	70	CG14996	GH28730	CG14996			Chd64		0.0254453	0.106042	0.217826	0.052921	0.366968	0.0595211	0.385187	0.19238	0.00490273	0.0429081	||Chd64||CG14996||	38490	Dm.3312	3L	64A6-64A7	head; mixed stage embryos, imaginal disks, and adult heads; embryo; whole body; fat body; ovary; salivary gland; testis; embryonic 8-12 hr post-fertilization; head--brain & sensory organ ;
38	76	59	CG6050	GM14682	CG6050			EfTuM	Elongation factor Tu mitochondrial	-0.0592183	0.0853289	0.0832496	0.081812	0.389405	0.23026	0.472173	0.142468	0.293908	0.273171	||EfTuM||l(3)L4569||CG6050||	44438	Dm.10892	2R	50A14	head; embryo; adult testes; ovary; mixed stage embryos, imaginal disks, and adult heads; whole body ;
39	77	63	CG3998	LD23102	CG3998			zf30C	Zinc finger protein 30C	-0.132793	0.123257	0.0865628	0.004985	0.328452	0.0129534	0.372434	0.219356	0.0144809	0.0692826	||anon-EST:Liang-1.52||zf30C||l(2)k02506||clone 1.52||CG3998||	34292	Dm.4516	2L	30C7	embryo; mixed stage embryos, imaginal disks, and adult heads; head; adult testes; whole body; embryonic 8-12 hr post-fertilization; fat body ;
40	78	70	CG2244	LD24461	CG2244			MTA1-like		-0.0035011	0.0298368	0.0962456	0.620728	0.581932	0.746261	0.638532	0.0997467	0.362747	0.304211		40693	Dm.7240	3R	83B7	embryo; mixed stage embryos, imaginal disks, and adult heads; whole body; head--brain & sensory organ; ovary; head; adult testes ;
41	80	60	CG1489	LD26005	CG1489			Pros45		0.0732962	0.030634	0.0298978	0.990287	0.678747	0.95835	0.693057	-0.0433984	0.755072	0.446284	||CG1489||dRpt6||DUG||Dug||sug1||p42C||Ug||Dm_Rpt6a||Pros45||pros45||sug-1||	33105	Dm.2162	X	19F4	head; embryo; ovary; whole body; fat body; mixed stage embryos, imaginal disks, and adult heads; head--brain & sensory organ; adult testes; salivary gland; embryonic 8-12 hr post-fertilization ;
42	81	62	CG3209	LD39624	CG3209					0.0324347	0.178515	-0.0442085	0.129941	0.408751	0.179623	0.445522	-0.0766432	0.381794	0.313191		37852	Dm.4444	2R	60B8	embryo; mixed stage embryos, imaginal disks, and adult heads; salivary gland; head; head--brain & sensory organ; whole body; adult testes; ovary; fat body ;
43	83	58	CG14005	LD40415	CG14005					-0.0343748	0.0167893	-0.128256	0.689827	0.599437	0.403732	0.529633	-0.0938812	0.492367	0.357457		33808	Dm.314	2L	25F5	embryo; mixed stage embryos, imaginal disks, and adult heads; head ;
44	86	70	CG3806	LD41433	CG3806			eIF2B-epsilon		-0.0321321	-0.0636735	-0.0418901	0.886906	0.658428	0.905249	0.682545	-0.00975798	0.916828	0.492699	||CG3806||EG:86E4.1||eIF-2bEpsilon||eIF2B-Epsilon||eIF2BEpsilon||	31156	Dm.3467	X	2B16	embryo; head ;
45	87	67	CG5126	LD42035	CG5126					-0.184802	-0.11786	-0.159393	0.808083	0.634693	0.814892	0.658517	0.0254093	0.757435	0.447062		33306	Dm.19762	2L	21F2	head; embryo; mixed stage embryos, imaginal disks, and adult heads; whole body; ovary ;
46	88	70	CG17998	LD42147	CG17998			Gprk2	G protein-coupled receptor kinase 2	-0.0700212	0.305313	0.427819	0.020369	0.334327	0.0153482	0.372434	0.49784	0.00696943	0.0509577	||Gprk-2||CG17998||gprk2||Gprk2||	49045	Dm.4430	3R	100C3-100C4
47	89	69	CG5289	SD02658	CG5289			Pros26.4	Proteasome 26S subunit subunit 4 ATPase	-0.110575	-0.00873707	0.0107481	0.359137	0.504861	0.441655	0.543792	0.121323	0.162561	0.205066		42828	Dm.2368	3R	95C13	embryo; head; adult testes; whole body; mixed stage embryos, imaginal disks, and adult heads; salivary gland; embryonic 8-12 hr post-fertilization; head--brain & sensory organ; ovary ;
48	91	70	CG7263	SD03428	CG7263					0.00807684	0.144342	0.0615232	0.333376	0.49199	0.219147	0.464276	0.0534464	0.72228	0.436779		33390	Dm.7891	2L	22D1	adult testes; embryo; mixed stage embryos, imaginal disks, and adult heads; head; whole body; ovary; testis ;
49	97	70	CG31908	GM14337	CG31908					0.0515867	0.146299	0.315104	0.12301	0.408642	0.154237	0.431981	0.263517	0.0345241	0.105752		261613	Dm.19319	2L	27D4	embryo; head; mixed stage embryos, imaginal disks, and adult heads; ovary; adult testes; testis; whole body ;
50	98	70	CG30011	HL07889	CG30011			gem	gemini	0.00283795	0.298666	0.380349	0.081256	0.389405	0.0634825	0.388784	0.377511	0.0475715	0.120659	||CG11867||dCP2||gem||persephone||BcDNA:HL07889||CG30011||CG3459||	36064	Dm.20476	2R	46F2	mixed stage embryos, imaginal disks, and adult heads; embryo; head; head--brain & sensory organ; ovary; adult testes; fat body ;
51	99	70	CG5502	LD21756	CG5502			RpL4	Ribosomal protein L4	0.0092566	-0.00475015	-0.0604183	0.452008	0.536798	0.728619	0.633039	-0.0696749	0.595275	0.394083	||RpL4||CG5502||rpL1||RpL1||	43349	Dm.2104	3R	98B6	embryo; head; ovary; whole body; adult testes; salivary gland; mixed stage embryos, imaginal disks, and adult heads; head--brain & sensory organ; embryonic 8-12 hr post-fertilization; testis; fat body ;
52	103	70	CG2707	LD26875	CG2707			fs(1)Ya	female sterile (1) Young arrest	0.0895496	0.0223007	-0.0772136	0.007929	0.328452	0.00335334	0.368106	-0.166763	0.0410978	0.113185	||Ya||YA||fs(1)Y<up>a</up>||CG2707||fs(1)M12||fs(1)Ya||fs(1)73||fs(1)Y2||EG:95B7.4||	31263	Dm.2083	X	3B4	embryo; mixed stage embryos, imaginal disks, and adult heads; ovary ;
53	104	62	CG10171	LD27069	CG10171					0.0128506	0.0838071	0.0131949	0.92958	0.667141	0.822916	0.660537	0.00034428	0.998678	0.51336		39501	Dm.952	3L	70A7-70A8	embryo; head; whole body; adult testes; mixed stage embryos, imaginal disks, and adult heads; fat body ;
54	105	70	CG14536	LD48048	CG14536					0.0248826	-0.0604844	-0.151209	0.120753	0.40764	0.138833	0.427976	-0.176092	0.099458	0.164907		34065	Dm.6736	2L	28C4	adult testes; embryo; head; testis; whole body; mixed stage embryos, imaginal disks, and adult heads ;
55	106	70	CG5844	LP03547	CG5844					0.0428181	0.055662	-0.0204215	0.710283	0.607824	0.808064	0.656436	-0.0632396	0.499833	0.360412	||Enoyl-CoA hydratase||CG5844||	41533	Dm.1171	3R	87B10	ovary; embryo; mixed stage embryos, imaginal disks, and adult heads; head; whole body; adult testes; fat body ;
56	107	69	CG13384	SD05512	CG13384					0.0446615	-0.0118673	-0.0500138	0.188315	0.444166	0.167686	0.438641	-0.0946752	0.186631	0.21959		34160	Dm.11338	2L	29B4-29C1	embryo; mixed stage embryos, imaginal disks, and adult heads; head; head--brain & sensory organ; ovary ;
57	108	69	CG11840	SD07518	CG11840			shanti	shanti	0.110891	-0.0014178	-0.0335487	0.576072	0.572447	0.662185	0.613227	-0.14444	0.329707	0.291222	||CG11840||shanti||	33227	Dm.6601	2L	21E1	embryo; adult testes; whole body; fat body; mixed stage embryos, imaginal disks, and adult heads; testis ;
58	109	69	CG17930	LP08815	CG17930					-0.0644663	0.332594	0.614076	0.006394	0.328452	0.00722717	0.372434	0.678542	0.0001	0.00796512		41979	Dm.3556	3R	89B12	embryo; whole body; adult testes ;
59	115	70	CG9425	LD34142	CG9425					0.0768129	-0.00722082	0.0627165	0.723475	0.6106	0.684954	0.61831	-0.0140964	0.90274	0.489088		39613	Dm.11708	3L	70F6	mixed stage embryos, imaginal disks, and adult heads; embryo; whole body ;
60	117	63	CG7728	LD38375	CG7728					0.0237805	0.0151015	-0.0691764	0.964337	0.674724	0.452356	0.545639	-0.0929569	0.352507	0.299087		39904	Dm.3597	3L	73E4	embryo; ovary; whole body; mixed stage embryos, imaginal disks, and adult heads; embryonic 8-12 hr post-fertilization; head ;
61	119	66	CG7392	LD41760	CG7392			Cka	Connector of kinase to AP-1	0.0793001	0.0238217	0.0679162	0.902508	0.660126	0.926286	0.686561	-0.0113839	0.939559	0.497925	||WD-40-family-member||Dcka||l(2)05836||5836||l(2)s1883||CG7392||CKA||Cka||	34096	Dm.5272	2L	28D8-28D9	embryo; head; adult testes; whole body; mixed stage embryos, imaginal disks, and adult heads; ovary; testis ;
62	122	68	CG2244	LD32549	CG2244			MTA1-like		-0.0436806	0.184046	0.297374	0.24934	0.464284	0.26689	0.481156	0.341055	0.0068425	0.0506145		40693	Dm.7240	3R	83B7	embryo; mixed stage embryos, imaginal disks, and adult heads; whole body; head--brain & sensory organ; ovary; head; adult testes ;
63	127	64	CG7893	GH01128	CG7893			vav		0.087917	-0.118308	-0.256913	0.103251	0.398607	0.0978166	0.411963	-0.34483	0.0127281	0.0659669	||DroVav||BcDNA:GH01128||CG7893||vav||	32920	Dm.218	X	18B6-18B7	mixed stage embryos, imaginal disks, and adult heads; embryo; head; head--brain & sensory organ ;
64	130	70	CG12295	SD07723	CG12295					0.0193298	0.122518	0.156488	0.553168	0.565658	0.715554	0.628056	0.137159	0.492348	0.357457		36526	Dm.6691	2R	50C5-50C6	mixed stage embryos, imaginal disks, and adult heads; head; embryo ;
66	138	72	CG6231	RE03738	CG6231					-0.0490404	-0.103912	-0.118457	0.821652	0.638902	0.824424	0.660537	-0.0694169	0.482669	0.353424		42339	Dm.12955	3R	92A10-92A11	embryo; mixed stage embryos, imaginal disks, and adult heads; head; salivary gland; whole body ;
67	147	70	CG3373	RE16762	CG3373			Hmu	Hemomucin	-0.0733601	0.426347	0.308888	0.231405	0.458576	0.238663	0.474816	0.382248	0.00122925	0.0242726	||Rbp5||Hmu||CG3373||hemomucin||SPH210||rrm5||RRM5||	43294	Dm.2539	3R	97F1	mixed stage embryos, imaginal disks, and adult heads; embryo; head--brain & sensory organ; ovary; adult testes ;
68	160	72	CG9380	RE31380	CG9380					-0.0396049	-0.0768705	-0.127927	0.831678	0.641013	0.834135	0.663606	-0.0883216	0.387006	0.314958		38011	Dm.14982	2R	60F5	embryo; mixed stage embryos, imaginal disks, and adult heads ;
69	172	58	CG3448	RE59279	CG3448					0.0681301	0.16216	-0.099357	0.541626	0.563465	0.261372	0.479468	-0.167487	0.348646	0.298141		39094	Dm.20052		67B6
70	174	72	CG5907	RE60237	CG5907			Frq	Frequenin	0.168546	0.25214	0.270864	0.825978	0.640182	0.830543	0.662785	0.102318	0.547315	0.376961	||Frq||HL-II||frequenin||CG5907||	32799	Dm.1670	X	17A1-17A2	head; whole body; head--brain & sensory organ; mixed stage embryos, imaginal disks, and adult heads; embryo ;
71	182	71	RE19679	RE19679						-0.100701	0.0358859	0.125188	0.491243	0.547905	0.447911	0.544092	0.225889	0.0778216	0.148156
72	185	71	CG16884	RH05666	CG16884					0.137002	-0.0951663	-0.27036	0.017585	0.328452	0.0243005	0.372434	-0.407362	0.00282373	0.0368667		34812	Dm.428	2L	34E4	head; mixed stage embryos, imaginal disks, and adult heads; whole body; embryo; head--brain & sensory organ ;
73	187	68	CG7808	RH06886	CG7808			RpS8	Ribosomal protein S8	0.0725187	-0.174712	-0.290564	0.112267	0.404006	0.0921885	0.410382	-0.363083	0.0578215	0.131794	||BcDNA:RH06886||CG7808||anon-EST:fe1A2||	43532	Dm.20574	3R	99C4	head; embryo; ovary; whole body; mixed stage embryos, imaginal disks, and adult heads; adult testes; fat body; salivary gland; embryonic 8-12 hr post-fertilization; testis; embryonic 2 - 14 hours ;
74	189	72	RH08057	RH08057						0.0384919	-0.102177	-0.21376	0.103727	0.398607	0.101989	0.411963	-0.252252	0.0151276	0.070046
75	194	72	CG15444	RH37701	CG15444			ine	inebriated	-0.125446	0.260687	0.359461	0.06098	0.372308	0.0588868	0.383868	0.484907	0.000143661	0.00927685	||ine/rosA||ine||CG15444||rosA||inebriated||	33659	Dm.3349	2L	24F4	head; mixed stage embryos, imaginal disks, and adult heads; embryo; head--brain & sensory organ; whole body ;
76	195	72	RH38767	RH38767						-0.064672	0.148802	0.170644	0.121077	0.40764	0.119039	0.420015	0.235316	0.0874839	0.155647
77	207	72	CG32527	RH69145	CG32527					0.0902714	0.317988	0.291663	0.121241	0.40764	0.119462	0.420015	0.201392	0.179588	0.215567		318076	Dm.2637	X	19F5-19F6	mixed stage embryos, imaginal disks, and adult heads; head; adult testes; whole body; embryo; ovary; fat body ;
78	210	72	CG31912	AT04306	CG31912					-0.034549	-0.133168	-0.103229	0.614565	0.580998	0.615705	0.59451	-0.0686795	0.556686	0.380998		319022	Dm.21108	2L	25F4	adult testes ;
79	221	71	CG32703	AT16639	CG32703					-0.0234567	-0.104778	-0.216016	0.061897	0.372321	0.0663383	0.390607	-0.19256	0.0262364	0.0909081	||CG2309||CG32703||ERK7||CG17441||	31877	Dm.7614	X	8D11-8D12	adult testes; testis; whole body ;
80	222	64	CG6129	AT16851	CG6129					0.10112	-0.208519	-0.392264	4.5e-05	0.0871749	0.000533934	0.217685	-0.493384	0.00387762	0.0400541		42860	Dm.13739	3R	95E1-95E3	adult testes; whole body; testis ;
81	224	64	CG1801	AT17751	CG1801					0.114339	-0.327845	-0.310346	0.028533	0.345227	0.0139235	0.372434	-0.424686	0.0164783	0.0725692		33104	Dm.17223	X	19F3-19F4	adult testes ;
82	225	63	CG5280	AT27353	CG5280					0.0557318	-0.092025	-0.101653	0.422829	0.528192	0.435031	0.542374	-0.157385	0.136332	0.187633		39033	Dm.10793	3L	66F1	adult testes; mixed stage embryos, imaginal disks, and adult heads; testis; whole body ;
83	226	62	AT27571	AT27571	CR31429					0.105632	-0.128449	-0.206787	0.249115	0.464284	0.285987	0.489546	-0.312419	0.0227107	0.0855686		261419			85C2
84	230	58	CG6764	AT28833	CG6764					-0.0998809	-0.280953	-0.383499	0.031589	0.348009	0.0333363	0.383868	-0.283618	0.0773204	0.14766		41372	Dm.7258	3R	86E5	head; mixed stage embryos, imaginal disks, and adult heads; embryo; ovary; adult testes ;
85	231	63	CG18788	AT29337	CG18788					-0.013882	-0.0636675	-0.169938	0.584157	0.573557	0.552572	0.574051	-0.156056	0.203871	0.229735		59164	Dm.13794	2L	33B9	adult testes ;
86	235	72	CG2005	GH24886	CG2005			Ptp99A	Protein tyrosine phosphatase 99A	-0.305654	0.228364	0.346579	0.091479	0.394932	0.0909959	0.409742	0.652233	0.00548277	0.0453278	||CG2005||R-PTP 99A||PTP99A||Ptp99A||dptp99A||DPTP99A||CT6383||DPTP99A||	48536	Dm.12683	3R	99A11-99B1	mixed stage embryos, imaginal disks, and adult heads; head; embryo; ovary ;
87	236	64	CG9345	GH25131	CG9345			Adgf-C	Adenosine deaminase-related growth factor C	0.0263531	-0.117748	-0.203306	0.006377	0.328452	0.0111991	0.372434	-0.229659	0.0463813	0.119673	||Adgf-C||ADGF-C||adgfc||CG9345||	41680	Dm.2905	3R	87F12	head; whole body ;
88	237	72	CG31092	GH26833	CG31092			LpR2		0.0295014	0.046828	0.0634498	0.948198	0.671102	0.94683	0.689548	0.0339484	0.825901	0.468791	||LDLR-like||LpR2||CG31092||a2M-receptor-like||CG4823||CG4834||	43105	Dm.10816	3R	96E10-96F1	mixed stage embryos, imaginal disks, and adult heads; embryo; head; ovary ;
89	238	64	CG13623	GH27470	CG13623					0.0137653	-0.0857774	-0.203301	0.147958	0.416271	0.146589	0.431981	-0.217066	0.0758424	0.146845		42926	Dm.13868	3R	96A6	head; testis ;
90	241	72	LP04773	LP04773						0.115918	0.200004	0.0641326	0.771624	0.625849	0.768489	0.646828	-0.0517852	0.655167	0.41357
91	248	62	CG9413	LP07175	CG9413					0.00239985	-0.0569935	-0.223678	0.214357	0.449092	0.240189	0.474816	-0.226077	0.0963512	0.162691		32397	Dm.17429	X	12F1	head; mixed stage embryos, imaginal disks, and adult heads; embryo; whole body ;
92	249	71	CG1973	SD19962	CG1973					0.0510316	-0.133433	-0.208095	0.004868	0.328452	0.00473732	0.372434	-0.259127	0.0707704	0.143756		43508	Dm.6905	3R	99B10	mixed stage embryos, imaginal disks, and adult heads; embryo; ovary; testis; head ;
93	255	71	SD25575	SD25575						-0.0196539	0.180525	0.0928458	0.314156	0.486779	0.303038	0.494195	0.1125	0.252342	0.255362
94	256	64	CG10688	SD26153	CG10688					0.065839	-0.155699	-0.280067	0.005427	0.328452	0.00278445	0.363271	-0.345906	0.00562601	0.0459687		39436	Dm.20074		69C6
95	263	72	CG11251	bs22h12.y1	CG11251					0.0258851	0.00652979	-0.0398638	0.849072	0.646194	0.850343	0.666995	-0.0657489	0.316548	0.284329		39490	Dm.7510	3L	70A1	testis ;
96	272	61	CG8676	KP08552-750	CG8676			Hr39	Hormone receptor-like in 39	0.121522	-0.0225531	-0.0079091	0.627827	0.583474	0.715217	0.62793	-0.129432	0.327328	0.289978	||i70||DHR30||ftz-f1beta||ftz-F1beta||FTZ-F1beta||betaFTZ-F1||CG8676||Hr39||EP(2)2490||NR5B1||dFTZ-F1beta||FTZ-F1||ftz-F1||DHR39||FTZ-F1B||DHR39/Ftz-F1beta||	35398	Dm.4837	2L	39B4-39C1	mixed stage embryos, imaginal disks, and adult heads; embryo; head; fat body ;
103	281	72	ACPH	EMPTY			Y			-0.260106	-0.484376	-0.363909	0.739364	0.615744	0.739972	0.636893	-0.103803	0.620314	0.402414
104	282	72	GPD	EMPTY			Y			-0.245304	-0.369348	-0.336122	0.831193	0.641013	0.828744	0.662509	-0.0908182	0.644284	0.410935
105	284	72	XDH	EMPTY			Y			-0.256826	-0.529802	-0.342926	0.695216	0.602318	0.695668	0.621356	-0.0861004	0.687421	0.425065
106	285	72	YCPPW	EMPTY			Y			-0.26996	-0.567276	-0.441398	0.638787	0.585616	0.641893	0.604643	-0.171438	0.432174	0.334486
107	286	72	Trap100	EMPTY			Y			-0.224369	-0.315798	-0.130391	0.775509	0.626776	0.784226	0.650684	0.0939776	0.634563	0.407236
108	287	72	Tropamin	EMPTY			Y			-0.175318	-0.32459	-0.323491	0.826876	0.640409	0.830184	0.662785	-0.148173	0.484767	0.354525
109	290	69	CG7214	HL02931	CG7214					-0.112384	-0.129631	-0.19118	0.68524	0.598065	0.702287	0.623085	-0.0787962	0.49996	0.360412		34053	Dm.11362	2L	28C2	head; mixed stage embryos, imaginal disks, and adult heads; head--brain & sensory organ ;
110	293	67	CG7866	LD17744	CG7866					-0.0850244	-0.0672526	-0.0941742	0.998433	0.680894	0.983034	0.697319	-0.00914974	0.957217	0.502314		43548	Dm.2120	3R	99C7	embryo; head; mixed stage embryos, imaginal disks, and adult heads; whole body ;
111	294	58	CG14716	LD07651	CG14716			Ho	Heme oxygenase	-0.0423004	-0.243387	-0.248184	0.099575	0.394932	0.161416	0.431981	-0.205884	0.246821	0.252117	||CG14716||Ho||HO||	41407	Dm.2487	3R	86E15	embryo; whole body ;
112	297	68	CG8924	LD19131	CG8924					-0.0489847	-0.0441685	-0.123472	0.680874	0.597288	0.595768	0.587486	-0.0744869	0.491165	0.357235		32557	Dm.3669	X	14A1	embryo; mixed stage embryos, imaginal disks, and adult heads; ovary; head--brain & sensory organ ;
113	298	63	CG4965	LD19391	CG4965			twe	twine	-0.185901	-0.130906	-0.0796715	0.462755	0.540034	0.294693	0.492752	0.10623	0.438494	0.337033	||twe||cdc25||Cdc25||CG4965||l(2)35Fh||BG:DS02740.1||TWINE||twn||mat(2)syn<up>HB5</up>||mat(2)syn-A||mat(2)synHB5||	34954	Dm.3667	2L	35F1	embryo; mixed stage embryos, imaginal disks, and adult heads; adult testes; testis ;
114	300	70	CG11614	LD20624	CG11614			nkd	naked cuticle	0.147197	0.390243	0.389036	0.100416	0.394932	0.10341	0.411963	0.241839	0.0119594	0.0643613	||CG18224||naked||Nkd||nkd||CG11614||	44843	Dm.1816	3L	75F2-75F4	mixed stage embryos, imaginal disks, and adult heads; embryo; head--brain & sensory organ ;
115	301	72	CG18426	LD12035	CG18426			ytr	yantar	0.105777	0.0469386	-0.0390749	0.615389	0.580998	0.606349	0.59265	-0.144852	0.102766	0.166359	||l(2)60A-F||bgcn||l(2)k13214||b(2)gcn||ytr||l(2)k13108||CG18426||	47457	Dm.754	2R	60A3	mixed stage embryos, imaginal disks, and adult heads; embryo; ovary; adult testes; head; testis; brain; fat body ;
116	302	63	CG11089	LD12501	CG11089					-0.0807904	-0.0905952	-0.216078	0.662806	0.594063	0.649257	0.607464	-0.135287	0.268345	0.261997		42973	Dm.12970	3R	96B2	head; whole body; embryo; mixed stage embryos, imaginal disks, and adult heads; fat body; adult testes ;
117	303	71	CG11207	GM03548	CG11207			feo	fascetto	-0.054759	0.0172826	0.0709493	0.189281	0.445255	0.204049	0.456779	0.125708	0.13798	0.188619	||feo||CG11207||	32015	Dm.7294	X	9F5	embryo; adult testes; ovary; whole body; mixed stage embryos, imaginal disks, and adult heads; embryonic 8-12 hr post-fertilization ;
118	304	70	GM03978	GM03978		CG13181				0.0117672	0.0159342	0.117797	0.355411	0.50264	0.561902	0.57596	0.10603	0.425739	0.331067		261689
119	305	64	CG8400	LD03368	CG8400					-0.140029	0.0110354	-0.000570229	0.721405	0.609652	0.560033	0.575659	0.139459	0.299675	0.275385		36769	Dm.23252	2R	52D14-52D15	mixed stage embryos, imaginal disks, and adult heads; head; embryo; whole body; adult testes ;
120	306	64	CG17256	LD04361	CG17256			Nek2		0.00655702	-0.0770256	-0.00396962	0.332629	0.49199	0.568684	0.578367	-0.0105266	0.9078	0.490506	||NEK2||Nek2||DmNek2||CG17256||	31696	Dm.97	X	7C1	embryo; mixed stage embryos, imaginal disks, and adult heads ;
121	307	70	CG4206	LD07144	CG4206			Mcm3	Minichromosome maintenance 3	-0.0409147	-0.0896067	-0.114514	0.394469	0.519359	0.664599	0.613871	-0.0735989	0.576245	0.388706	||MCM3||Mcm3||DmMCM3||DmMcm3||dMCM3||Mcp-PCR2||CG4206||PCR2||	31449	Dm.2020	X	4F5	embryo; whole body ;
122	308	70	CG5876	LD08295	CG5876			heix	heixuedian	-0.0770206	-0.05291	-0.187021	0.473067	0.544327	0.402997	0.529633	-0.11	0.442591	0.33904	||l(2)35Fc||ipa-6d||l(2)k12401||BG:DS02740.7||CG5876||heix||124||	34961	Dm.2593	2L	35F5-35F6	embryo; mixed stage embryos, imaginal disks, and adult heads; head; adult testes ;
123	309	59	CG8449	LD09351	CG8449					-0.0262983	-0.0930446	-0.203944	0.454902	0.537272	0.329998	0.504605	-0.177645	0.146466	0.193574		41628	Dm.20756	3R	87E3	embryo; head; adult testes; mixed stage embryos, imaginal disks, and adult heads; ovary; whole body ;
124	311	63	CG6769	LD10434	CG6769					-0.0724325	0.0690441	-0.0244669	0.016855	0.328452	0.00583236	0.372434	0.0479656	0.596062	0.394282		32770	Dm.199	X	16E2	mixed stage embryos, imaginal disks, and adult heads; whole body; ovary; embryo; adult testes; head ;
125	312	70	CG4244	LD10565	CG4244			Su(dx)	Suppressor of deltex	0.0567999	0.10167	-0.036217	0.261903	0.46825	0.272611	0.484815	-0.0930169	0.350613	0.298753	||CG4244||Su(dx)||Su(Dx)||	33379	Dm.2146	2L	22C1	embryo; mixed stage embryos, imaginal disks, and adult heads; head; whole body; head--brain & sensory organ; adult testes ;
126	321	70	CG8556	GM13874	CG8556			Rac2		-0.0506204	0.232343	0.250878	0.000611	0.204897	0.000416958	0.217685	0.301499	0.0104846	0.0615391	||CG8556||RacB mRNA.||Rac-2||Rac||RacB||rac2||Rac2||Rac1b||Rac GTPase||DRac2||DRacB||Drac1b||	38831	Dm.3545	3L	66A1	embryo; mixed stage embryos, imaginal disks, and adult heads; salivary gland; ovary; embryonic 8-12 hr post-fertilization ;
127	323	70	CG7178	HL08042	CG7178			wupA	wings up A	-0.0751704	0.0744934	0.00810492	0.612879	0.580998	0.589729	0.58509	0.0832753	0.401275	0.32174	||DROTROPONI||CG7178||heldup||Troponin I||troponin I||troponin||wup-A||HL-I||TnI||HDP||hdp||wupA||HLI||troponin-I||	32794	Dm.1717	X	16F7	embryo; head; mixed stage embryos, imaginal disks, and adult heads; whole body; head--brain & sensory organ; ovary; fat body ;
128	324	68	CG9171	LD21134	CG9171					0.0063189	0.0397101	0.101502	0.253148	0.464284	0.536177	0.56863	0.0951832	0.355984	0.301182		33807	Dm.11394	2L	25F4-25F5	mixed stage embryos, imaginal disks, and adult heads; embryo; adult testes; embryonic 8-12 hr post-fertilization; testis; whole body ;
129	328	70	CG15514	LD24318	CG15514					-0.00442179	-0.159335	-0.106288	0.170629	0.435164	0.160453	0.431981	-0.101866	0.496845	0.359181		43531	Dm.1371	3R	99C4	embryo; mixed stage embryos, imaginal disks, and adult heads; fat body ;
130	329	70	CG3795	GH24985	CG3795					0.042805	0.0846898	-0.0319008	0.386716	0.515572	0.177896	0.444959	-0.0747058	0.371361	0.307975	||CG3795||SP160||BcDNA:GH24985||EG:9D2.4||	31128	Dm.12006	X	2B7	adult testes; head; testis ;
131	331	57	CG7220	GH28095	CG7220					-0.128048	-0.279367	-0.0787091	0.20238	0.445255	0.161374	0.431981	0.0493389	0.699067	0.42915	||BcDNA:GH28095||CG7220||BEST:GH28095||	36129	Dm.20487	2R	47B7-47B9	head; salivary gland; mixed stage embryos, imaginal disks, and adult heads; fat body; whole body; adult testes; testis; embryo ;
132	332	70	CG4466	GM13686	CG4466			Hsp27	Heat shock protein 27	0.153015	0.0226192	-0.0699762	0.355676	0.50264	0.39551	0.529633	-0.222991	0.0397736	0.11156	||hsp-27||hsp26||hsp 27||HSP27||Hsp27||hsp27||DmHsp27||Hsp28||hsp28||Dhsp27||28||Protein 27||hsp27||	39078	Dm.2803	3L	67B2	whole body; mixed stage embryos, imaginal disks, and adult heads; fat body; ovary; embryo; adult testes; testis; salivary gland; embryonic 8-12 hr post-fertilization ;
133	339	70	CG4323	GH07093	CG4323					0.0364992	-0.04843	-0.0538383	0.413978	0.524085	0.540608	0.570113	-0.0903376	0.404658	0.32312		42423	Dm.11879	3R	92E12	testis; whole body; adult testes; head ;
134	340	67	CG5198	GH13760	CG5198					0.0230403	-0.0430903	-0.0403038	0.543883	0.563757	0.534959	0.568163	-0.0633441	0.575228	0.388349		34432	Dm.391	2L	31E2	embryo; adult testes; head ;
135	341	67	CG2976	LD26412	CG2976					0.0228375	-0.110603	-0.120984	0.174674	0.436341	0.207566	0.459568	-0.143822	0.264451	0.26066		33682	Dm.11071	2L	25A8	embryo; mixed stage embryos, imaginal disks, and adult heads; whole body; salivary gland; adult testes ;
136	342	70	CG3995	LD44187	CG3995					-0.00972173	-0.0129945	-0.121013	0.231702	0.458576	0.335465	0.506127	-0.111292	0.253143	0.255631		42057	Dm.18963	3R	89E10
137	354	61	CG8864	GH18601	CG8864			Cyp28a5		-0.0992812	0.243984	0.255299	0.087419	0.394932	0.154606	0.431981	0.35458	0.00784201	0.0546256	||28a5||DS00180.11||BG:DS00180.11||CG8864||Cyp28a5||cyp28a5||	34817	Dm.429	2L	34E5	head; mixed stage embryos, imaginal disks, and adult heads; whole body ;
138	357	65	CG9746	GH20665	CG9746					-0.051892	-0.221535	-0.280764	0.184476	0.44149	0.249908	0.475957	-0.228872	0.114816	0.172813		41096	Dm.1116	3R	85D1-85D2	head; embryo ;
139	359	72	CG13444	GH21757	CG13444					-0.151318	0.0861232	0.222912	0.105558	0.398607	0.0967115	0.411963	0.374231	0.0290525	0.0963762		39731	Dm.4038	3L	72A3-72A4	mixed stage embryos, imaginal disks, and adult heads; embryo; head ;
140	361	68	CG6121	LD31064	CG6121					-0.0037428	-0.00100301	0.138202	0.551856	0.565268	0.570798	0.57889	0.141944	0.220168	0.238242	||EG0007.7||DmEG0007.7||dmHAG405||CG6121||EG:EG0007.7||	31362	Dm.75	X	4A6-4B1	embryo; head--brain & sensory organ; whole body; mixed stage embryos, imaginal disks, and adult heads ;
141	362	67	CG9388	LD31377	CG9388			AP-47		0.0467125	0.109671	0.138542	0.514108	0.553158	0.56553	0.576963	0.0918294	0.269588	0.262105	||Mu1||AP-47||AP47||DMu1||CG9388||cg9388||	41150	Dm.1125	3R	85D24	embryo; head; whole body; ovary; embryonic 8-12 hr post-fertilization; fat body; mixed stage embryos, imaginal disks, and adult heads; adult testes ;
142	363	58	CG10364	LD32040	CG10364			msb1l		-0.133574	-0.0057269	0.013637	0.199209	0.445255	0.299249	0.492752	0.147211	0.184261	0.21796	||CG10364||msh1l||msb1l||	35254	Dm.8027	2L	37F2	embryo; mixed stage embryos, imaginal disks, and adult heads; whole body; adult testes ;
143	368	72	CG2248	LD34217	CG2248			Rac1		0.0383539	0.0642663	0.195477	0.047186	0.364648	0.0484257	0.383868	0.157123	0.0461526	0.119618	||D-Rac||Rac1||rac1||DRac1||Drac1||dRac1||Drac1a||rac||Rac||RacA||D-Rac1||Dmrac1||CG2248||Rac GTPase||dRac||Drac||DRac||DRacA||DracA||	38146	Dm.4299	3L	61F5	mixed stage embryos, imaginal disks, and adult heads; embryo; whole body; ovary; embryonic 8-12 hr post-fertilization ;
144	369	72	CG33094	LD46328	CG33094	CG15694		Synd	Syndapin	-0.00760787	-0.0893787	0.0505612	0.322703	0.490937	0.323494	0.50102	0.0581691	0.57489	0.38823	||CG15694||CG33094||Synd||Syndapin||syndapin||D-Synd||	42467	Dm.2000	3R	93A1-93A2	embryo; head; mixed stage embryos, imaginal disks, and adult heads; adult testes; salivary gland; head--brain & sensory organ; testis ;
145	370	67	CG31671	LD46453	CG31671	CG4263		tho2		-0.0281424	0.0487908	0.0946459	0.222025	0.453202	0.36224	0.517172	0.122788	0.275949	0.265259
146	371	72	CG8253	LD46868	CG8253					-0.0406318	0.0494804	0.232961	0.143955	0.415992	0.145837	0.431981	0.273592	0.0608925	0.134965		36743	Dm.3987	2R	52C8	embryo; mixed stage embryos, imaginal disks, and adult heads ;
147	372	70	CG5378	LD47143	CG5378			Rpn7		-0.0240771	0.00431251	0.00627026	0.894774	0.659462	0.921281	0.685986	0.0303474	0.741703	0.442477	||CG5378||p42A||Rpn7||	42641	Dm.3424	3R	94A15	head; embryo; whole body; mixed stage embryos, imaginal disks, and adult heads; adult testes; testis; ovary ;
148	373	71	CG2718	LD47536	CG2718			Gs1	Glutamine synthetase 1	0.424638	0.150587	0.445925	0.038762	0.358872	0.0462913	0.383868	0.0212872	0.847278	0.474312	||fs(2)P52||GSI||GsI||gsI||thg||gs-m||glutamine synthetase I||l(2)21Bc||Glutamate-ammonia ligase||mt-gs||Gs1||GS1||CG2718||fs(2)throng||	33172	Dm.6999	2L	21B1	embryo; head; mixed stage embryos, imaginal disks, and adult heads; whole body; fat body; embryonic 8-12 hr post-fertilization; head--brain & sensory organ; ovary; brain ;
149	374	71	CG1395	LD47579	CG1395			stg	string	-0.012358	0.0568943	0.190558	0.163286	0.43063	0.159008	0.431981	0.202916	0.0350764	0.106529	||SY3-4||l(3)j1D3||l(3)j3D1||0439||	43466	Dm.3208	3R	99A5	embryo; mixed stage embryos, imaginal disks, and adult heads; ovary; adult testes ;
150	378	57	CG2194	GH01650	CG2194			Reg-3	Rhythmically expressed gene 3	-0.221092	-0.0693743	-0.0156667	0.076053	0.389405	0.149438	0.431981	0.205425	0.064404	0.137858	||CG2194||Dreg-3||Pyd1||Reg-3||	31858	Dm.6910	X	8D8-8D9	head; embryo; adult testes; mixed stage embryos, imaginal disks, and adult heads; ovary ;
151	380	72	CG5514	GH07623	CG5514					0.0312864	0.220791	0.264661	0.274733	0.470116	0.276544	0.486864	0.233375	0.0175941	0.0743875		43352	Dm.11925	3R	98B6	embryo; adult testes; head; testis; ovary; whole body; mixed stage embryos, imaginal disks, and adult heads ;
152	385	72	CG1240	LD45195	CG1240					-0.0642357	0.186305	0.286476	0.003714	0.324315	0.0026997	0.363271	0.350712	0.0001	0.00796512		38341	Dm.3583	3L	62F3	embryo; mixed stage embryos, imaginal disks, and adult heads; ovary; adult testes; fat body ;
153	386	72	CG2711	LD45751	CG2711			dwg	deformed wings	-0.0126559	-0.0438144	0.109334	0.121815	0.407764	0.124867	0.420183	0.12199	0.188906	0.220314	||EG:95B7.6||dwg||ZW-5||Zw-5||zw-5||l(1)zw5||CG2711||SBP||Sbp||Zw5||zw5||l(1)3Be||zeste-white 5||ves||	31265	Dm.3092	X	3B4	embryo; head; adult testes; head--brain & sensory organ; mixed stage embryos, imaginal disks, and adult heads ;
154	387	68	CG12311	LP01681	CG12311					-0.00775712	-0.120203	-0.10986	0.429573	0.529506	0.374268	0.521673	-0.102103	0.225498	0.240416	||CG12311||EG:34F3.7||	31024	Dm.12266	X	1C4	whole body ;
155	388	66	CG7050	LP03809	CG7050			Nrx-1	Neurexin 1	-0.110084	0.00309724	0.0744882	0.373205	0.510819	0.526373	0.566385	0.184572	0.239401	0.248584	||dnrx-1||CT21808||Nrx-1||CG7050||Neurexin 1||	42646	Dm.1980	3R	94A16-94B1	head; whole body; mixed stage embryos, imaginal disks, and adult heads; head--brain & sensory organ ;
156	389	72	CG31212	SD02886	CG31212	CG3602				-0.0838943	-0.158943	-0.0312855	0.219155	0.451922	0.216701	0.463177	0.0526088	0.557963	0.381227	||CG14279||CG18491||CG31212||CG3602||
157	390	71	CG1429	SD04091	CG1429			Mef2	Myocyte enhancing factor 2	-0.206809	0.0552436	0.0928807	0.099065	0.394932	0.10944	0.417925	0.299689	0.0162504	0.0725536	||C||mef2||Mef2||MEF2||DMEF2||DMef2||Dmef2||dMEF2||dMef2||dmef2||SD04091||mef-2||MEF-2||Mef||mef||CG1429||D-MEF2||D-Mef2||D-mef2||Dmef-2||DMef-2||DMEF-2||Dmef||BEST:SD04091||	36032	Dm.7054	2R	46C4-46C5	mixed stage embryos, imaginal disks, and adult heads; embryo; head; whole body ;
158	391	71	CG7850	SD08157	CG7850			puc	puckered	-0.0941691	-0.041846	-0.0278953	0.82675	0.640409	0.847265	0.666533	0.0662738	0.314535	0.283159	||1351/08||l(3)A251.1||puc||vco||l(3)84Eh||Velcro||hearty||CG7850||hrt||0238/03||PUC/MKP||	40958	Dm.2978	3R	84E12-84E13	mixed stage embryos, imaginal disks, and adult heads; embryo; fat body ;
159	393	72	CG9279	GH09006	CG9279					-0.12156	0.173997	0.108207	0.307429	0.48339	0.30855	0.495614	0.229767	0.0261744	0.0909081		40124	Dm.15136	3L	76B6	testis; head; mixed stage embryos, imaginal disks, and adult heads; adult testes ;
160	394	72	CG5621	GH10694	CG5621					-0.0440752	0.0239639	0.046031	0.562713	0.568632	0.567315	0.577876	0.0901062	0.255401	0.256151	||CG5621||CT17756||	42476	Dm.4612	3R	93A2-93A3	head ;
161	395	72	CG14186	GH12423	CG14186					-0.0210643	0.0613457	0.10319	0.50919	0.55175	0.502402	0.56191	0.124254	0.135509	0.187142		40196	Dm.11137	3L	76F1	head; embryo; whole body; mixed stage embryos, imaginal disks, and adult heads ;
162	396	71	CG8179	GH12942	CG8179					-0.0274731	0.17877	0.0976392	0.214534	0.449092	0.150385	0.431981	0.125112	0.335827	0.293078	||SRPK2||CG8179||	36712	Dm.11920	2R	52A3-52A4	mixed stage embryos, imaginal disks, and adult heads; head ;
163	399	71	CG9448	GH21672	CG9448					0.013493	-0.0834344	-0.0390433	0.509282	0.55175	0.52833	0.566658	-0.0525363	0.530284	0.371441		41179	Dm.2210	3R	85E5	mixed stage embryos, imaginal disks, and adult heads; embryo; adult testes; head; head--brain & sensory organ; ovary ;
164	400	69	CG3241	GH22488	CG3241			msl-2	male-specific lethal 2	-0.180258	-0.00714645	-0.0555644	0.053783	0.366968	0.0736782	0.396204	0.124693	0.140176	0.190293	||CG3241||kmA||msl-2||MSL-2||km(2)A||msl||MSL||msl2||Msl2||MSL2||	33565	Dm.14311	2L	23F3	mixed stage embryos, imaginal disks, and adult heads; embryo; head ;
165	404	72	CG8291	SD06851	CG8291					0.0084832	0.0227077	0.0305288	0.951802	0.671459	0.949552	0.690385	0.0220456	0.834408	0.471304		36747	Dm.10846	2R	52D2	mixed stage embryos, imaginal disks, and adult heads; salivary gland; embryo; adult testes; head; ovary ;
166	406	71	CG8491	SD08305	CG8491			kto	kohtalo	0.00929341	0.0871632	0.0884548	0.783519	0.62893	0.777748	0.648111	0.0791614	0.494312	0.357999	||CG8491||dTRAP230||khotalo||Trap230||kto||SRB8||Srb8||	44830	Dm.1450	3L	76D1	adult testes; whole body; head; mixed stage embryos, imaginal disks, and adult heads ;
167	407	62	CG3879	SD10012	CG3879			Mdr49	Multi drug resistance 49	-0.0712869	-0.0416098	-0.0307064	0.833361	0.641377	0.967652	0.694259	0.0405805	0.805715	0.462482	||MDR49||Mdr49||MDR5||Mes5||CG3879||Dm5||	36428	Dm.2580	2R	49E3-49E4	embryo; head; adult testes; whole body; head--brain & sensory organ; mixed stage embryos, imaginal disks, and adult heads ;
168	410	72	CG2534	LD24616	CG2534			cno	canoe	-0.0387966	0.0873949	0.0934947	0.203606	0.445255	0.206724	0.459299	0.132291	0.072924	0.145475	||lips||cno||Cno||CG2534||mis||dlhA||lip||Canoe||	40620	Dm.4251	3R	82F4-82F6	embryo; mixed stage embryos, imaginal disks, and adult heads; head; salivary gland; ovary ;
169	411	72	CG30132	GH01890	CG30132	CG16701		par-1		-0.137588	0.180876	0.21738	0.054023	0.366968	0.0561475	0.383868	0.354968	0.00488219	0.0429081		37241	Dm.19961	2R	56D9-56D11
170	412	70	CG31181	GH06646	CG31181					-0.0672454	0.219547	0.0953473	0.082424	0.390539	0.0457193	0.383868	0.162593	0.122288	0.17794		318618	Dm.21028	3R	93D6	embryo ;
171	414	72	CG2272	GH26507	CG2272			slpr	slipper	-0.0495495	0.156758	0.171018	0.145187	0.416271	0.149766	0.431981	0.220567	0.0400539	0.111798	||dMLK||slpr||dMLK2||MLK2||Mlk2||CG2272||	31752	Dm.3504	X	7D17	ADULT testes; embryo; head; whole body ;
172	415	72	CG5675	LD29081	CG5675			X11L		0.0843217	0.0935987	-0.0281729	0.092355	0.394932	0.0888484	0.40623	-0.112495	0.167971	0.207834	||CG5675||CG5678||X11L||Mint||MINT||X11||dX11L||Dmint||	252671	Dm.3379	X	16B7-16B8	mixed stage embryos, imaginal disks, and adult heads; embryo; head ;
173	416	58	CG7896	LD30178	CG7896					-0.0103089	0.0762648	-0.0392412	0.593935	0.574615	0.685253	0.61831	-0.0289324	0.777447	0.453546		43552	Dm.4240	3R	99D1	mixed stage embryos, imaginal disks, and adult heads; embryo; whole body; head ;
174	419	72	CG2328	GS00308	CG2328			eve	even skipped	-0.0158776	0.130599	0.089046	0.563311	0.568692	0.553359	0.574051	0.104924	0.351692	0.298977	||EVE||eve||l(2)46Ce||l(2)46Cg||E(eve)||F||V||CG2328||even-skipped||evenskipped||Even Skipped||VI||	36039	Dm.18510	2R	46C10
175	429	70	CG7459	RE11491	CG7459			Ctr1B	Copper transporter 1B	0.00747499	0.00336483	-0.205042	0.104194	0.398607	0.136357	0.427448	-0.212517	0.106053	0.168141		40989	Dm.6150	3R	84F11	head; embryo; fat body; mixed stage embryos, imaginal disks, and adult heads; embryonic 8-12 hr post-fertilization; whole body ;
176	432	66	CG15731	RE12587	CG15731					-0.111085	-0.130904	-0.255493	0.528666	0.557879	0.481972	0.556746	-0.144408	0.34398	0.296946		32194	Dm.10893	X	11A11	embryo; mixed stage embryos, imaginal disks, and adult heads ;
177	436	60	CG14734	RE23085	CG14734			Tk	Tachykinin	0.00221621	-0.0323961	-0.137174	0.62684	0.583474	0.663152	0.613426	-0.13939	0.351279	0.298788	||Drm-TK-4||Drm-TK-5||tachykinin-3||neurokinin||Drm-TK-6||Dtk||DTK1||CG14734||Drm-TK-1||Drm-TK-2||Tk||Drm-TK||Drm-TK-3||	41456	Dm.3420	3R	87A4	mixed stage embryos, imaginal disks, and adult heads; embryo; head ;
178	438	72	CG10360	RE24064	CG10360			ref(2)P	refractory to sigma P	0.218837	0.119168	0.0608771	0.804765	0.633459	0.806626	0.656084	-0.15796	0.202157	0.228912	||ref(2)p||ref(2)P||Ref(2)p||Ref(2)P||ref(2)Po2||CG10360||ref||ref(2)Pn||ref2p||Ref2P||	35246	Dm.12210	2L	37F1	embryo; head; mixed stage embryos, imaginal disks, and adult heads; whole body; fat body; salivary gland; ovary; testis; adult testes ;
179	441	72	RE35867	RE35867						0.139013	0.171894	0.142178	0.944777	0.670855	0.946385	0.689548	0.00316438	0.969727	0.505323
180	443	72	CG15706	RE36877	CG15706					0.0194686	-0.0221726	-0.156991	0.383653	0.515572	0.381289	0.525041	-0.17646	0.0399234	0.111755		36799	Dm.13550	2R	52F11	head; mixed stage embryos, imaginal disks, and adult heads; embryo ;
181	448	67	CG4861	RE38484	CG4861					0.0883387	0.0488014	0.050768	0.976396	0.676293	0.964463	0.693951	-0.0375707	0.759007	0.447437	||yolkless-like||CT15569||CG4861||	43107	Dm.14926		96F2
182	451	72	CG7360	RE52572	CG7360			Nup58		-0.0360151	-0.0143528	0.0191576	0.877386	0.655042	0.878658	0.676288	0.0551727	0.368802	0.306999	||Nup58||CG7360||	42342	Dm.5932	3R	92A11	embryo; adult testes; mixed stage embryos, imaginal disks, and adult heads; testis; ovary ;
183	453	72	CG2262	RE53485	CG2262			Smox	Smad on X	0.112944	0.207882	0.0701468	0.45784	0.538042	0.451841	0.545239	-0.042797	0.613628	0.400359	||tmp||CG2262||Smad2||smad2||Smox||smox||sad||Sad||DSMAD2||dSMAD2||dSmad2||ted||	31738	Dm.2941	X	7D14-7D15	mixed stage embryos, imaginal disks, and adult heads; embryo; head; whole body; head--brain & sensory organ; adult testes ;
184	457	72	CG3346	RE65495	CG3346			pon	partner of numb	0.130239	0.210466	0.245434	0.669179	0.594688	0.66719	0.613871	0.115194	0.164821	0.206052	||CG3346||pon||Pon||PON||	31394	Dm.1681	X	4C10	embryo; mixed stage embryos, imaginal disks, and adult heads; head ;
185	459	72	CG32443	RE66837	CG32443			Pc	Polycomb	0.0107343	0.342039	0.279401	0.183878	0.44149	0.187485	0.450581	0.268666	0.0674911	0.139372	||CG7618||CG32443||Pc||DmPc||Pc-G||	40358	Dm.5834		78C6-78C7
186	464	72	CG5659	RE69116	CG5659			ari-1	ariadne	0.105346	0.311333	0.330163	0.251836	0.464284	0.247727	0.475709	0.224817	0.147851	0.194771	||ari-1||CG5659||ari||ariadne||l(1)16Fj||HL-V||	32796	Dm.6280	X	16F7	embryo; mixed stage embryos, imaginal disks, and adult heads ;
187	465	68	RE59472	RE59472						0.120728	-0.0476481	-0.137488	0.253125	0.464284	0.346685	0.510778	-0.258217	0.0482877	0.121316
188	471	72	CG14045	RE74757	CG14045					0.1288	-0.0199962	-0.0656444	0.324941	0.490937	0.328918	0.504164	-0.194444	0.119348	0.17589		31225	Dm.12239	X	3A2	embryo; head; mixed stage embryos, imaginal disks, and adult heads ;
189	477	60	RH23287	RH23273						0.0363476	0.256428	0.0432959	0.04019	0.362138	0.057358	0.383868	0.00694836	0.956783	0.502307
190	479	62	RH25653	RH25653						-0.113944	0.21431	0.176704	0.026436	0.334327	0.15233	0.431981	0.290648	0.0802926	0.148713
191	489	64	CG18767	GM01757	CG18767					0.0117612	-0.276435	-0.384533	0.111048	0.404006	0.172533	0.440323	-0.396294	0.0237337	0.0870236		59151	Dm.11991	3L	66B7	ovary; mixed stage embryos, imaginal disks, and adult heads ;
192	492	62	LD01252	LD01252						0.0685828	0.253119	-0.0958743	0.287694	0.477434	0.208735	0.459568	-0.164457	0.318115	0.285093
193	493	71	LD04638	LD04638						-0.134364	-0.0111351	-0.00333247	0.694462	0.602155	0.677482	0.616578	0.131032	0.300408	0.275741
194	494	72	CG18405	LD06088	CG18405			Sema-1a		-0.00932454	0.233296	0.12853	0.124737	0.408642	0.124038	0.420183	0.137854	0.0671458	0.139261	||D-Sema I||d-sema I||D-SemaI||D-semaI||d-semaI||Dsema-I||Sema-1a||sema-1a||Fas-IV||semaphorin 1||D-Sema 1a||CG18405||BcDNA:RE36155||D-Sema-I||SemaI||semaphorin||CT26404||l(2)k13702||Sema1A||Sema1a||Sema 1a||Fasciclin-IV||FasIV||Sema-I||sema-I||	34192	Dm.13264	2L	29E1-29E3	mixed stage embryos, imaginal disks, and adult heads; embryo; ovary ;
195	495	64	CG11180	LD10524	CG11180					0.0187954	-0.111048	-0.119925	0.257454	0.467233	0.147927	0.431981	-0.13872	0.183757	0.217671		37330	Dm.12443	2R	57A7-57A8
196	501	66	CG14537	AT11469	CG14537					-0.0299487	-0.213509	-0.16211	0.093926	0.394932	0.111327	0.417925	-0.132161	0.355686	0.301177		34072	Dm.5237	2L	28D2	adult testes; testis ;
197	509	72	CG17378	AT22518	CG17378					-0.0212391	-0.0510152	-0.140153	0.197754	0.445255	0.197857	0.451282	-0.118914	0.143397	0.191688		33951	Dm.5573	2L	27B1	head; adult testes; mixed stage embryos, imaginal disks, and adult heads; whole body; testis ;
198	510	64	CG31826	AT22782	CG31826					0.0701052	-0.105311	-0.206921	0.090021	0.394932	0.076461	0.396204	-0.277026	0.0542959	0.12644	||BG:DS09217.6||CG13241||CG31826||	326164	Dm.21132	2L	35D4	testis; adult testes ;
199	514	72	CG2647	GH01975	CG2647			per	period	0.102642	0.155774	0.0996592	0.787762	0.630129	0.785949	0.651373	-0.00298249	0.965475	0.504658	||EG:155E2.4||Clk||dper||dPER||clk-6||CG2647||per||Per||PER||dperiod||	31251	Dm.65	X	3B2-3B3	head; mixed stage embryos, imaginal disks, and adult heads ;
200	517	69	CG6192	GH06923	CG6192					-0.0322263	-0.129934	-0.335783	0.251748	0.464284	0.108581	0.417477	-0.303557	0.0498567	0.122532		34542	Dm.7219	2L	32D3	embryo; mixed stage embryos, imaginal disks, and adult heads; head; whole body; fat body ;
201	518	72	CG13200	GH07275	CG13200					0.0770743	0.0871788	-0.0249788	0.603472	0.578526	0.598135	0.588737	-0.102053	0.255094	0.256115		36231	Dm.16164		47F7
202	520	69	GH09168	GH09168						0.22276	0.032781	-0.0542657	0.448133	0.535578	0.322246	0.50102	-0.277026	0.0171334	0.0739026
203	528	71	LD46519	LD46519						0.154016	0.140969	-0.0664527	0.032121	0.348009	0.0300321	0.379592	-0.220469	0.0146588	0.0695094
204	529	72	CG7594	LP12032	CG7594			Eig71Eh		0.0692157	0.15506	0.0612483	0.636672	0.584701	0.640456	0.604643	-0.00796738	0.918023	0.492897		39709	Dm.4095	3L	71E5	salivary gland; whole body ;
205	532	68	SD04572	SD04572						0.0419473	0.295059	0.153782	0.020394	0.334327	0.00447173	0.372434	0.111835	0.305689	0.278333
206	533	66	CG11177	SD09114	CG11177			BthD	BthD selenoprotein	0.0470106	0.16207	0.142181	0.912049	0.663574	0.750371	0.63973	0.0951703	0.503444	0.36198	||BthD||CG11177||dselM||	32317	Dm.4689	X	12A8	embryo; ovary; mixed stage embryos, imaginal disks, and adult heads ;
207	534	57	CG12862	SD10285	CG12862					-0.0290464	0.16544	-0.0702034	0.148771	0.416271	0.14222	0.42984	-0.041157	0.781962	0.455		36625	Dm.16062	2R	51B7
208	536	72	SD12511	SD12511						0.0342888	0.0977594	-0.0629086	0.381732	0.515572	0.388328	0.528326	-0.0971974	0.254466	0.256102
209	545	72	CG10348	GS00027	CG10348					0.39913	0.253355	0.208838	0.384855	0.515572	0.390202	0.528524	-0.190292	0.0572574	0.130661		35132	Dm.17974	2L	37A1
216	569	72	ACPH	EMPTY			Y			-0.265098	-0.396362	-0.300552	0.862613	0.650636	0.863398	0.672207	-0.0354543	0.825574	0.468791
217	570	72	GPD	EMPTY			Y			-0.195603	-0.321965	-0.327647	0.797651	0.632593	0.799633	0.654294	-0.132043	0.460702	0.344842
218	572	72	XDH	EMPTY			Y			-0.278607	-0.460295	-0.272403	0.736978	0.615744	0.739457	0.636893	0.00620499	0.972452	0.505865
219	573	72	YCPPW	EMPTY			Y			-0.243131	-0.601087	-0.444398	0.62976	0.583724	0.624599	0.597602	-0.201267	0.34369	0.296946
220	574	72	Trap100	EMPTY			Y			-0.207684	-0.321519	-0.32272	0.823866	0.639484	0.819148	0.659526	-0.115035	0.488274	0.356129
221	575	72	Tropamin	EMPTY			Y			-0.210275	-0.353685	-0.301915	0.864886	0.650922	0.865058	0.672207	-0.0916394	0.611585	0.399463
222	577	70	CG8261	LD03453	CG8261			Ggamma1	G protein gamma 1	-0.0193395	0.225915	0.141256	0.37117	0.509574	0.375847	0.52203	0.160596	0.0491807	0.122394	||dg1alpha||Ggamma||Ggamma-1||Ggamma1||l(2)k08017||CG8261||G<down>gamma</down>||Ggamma1||D-G<down>gamma</down>1||	35881	Dm.2812	2R	44F3-44F5	head; mixed stage embryos, imaginal disks, and adult heads; embryo; whole body; head--brain & sensory organ; fat body ;
223	579	63	CG5134	LD07740	CG5134					-0.0135335	-0.0397633	-0.128689	0.477306	0.545985	0.63366	0.6022	-0.115156	0.380867	0.312926		37079	Dm.12104	2R	55B11	mixed stage embryos, imaginal disks, and adult heads; fat body; head; embryo; whole body; testis ;
224	580	66	CG12323	LD08717	CG12323			Prosbeta5		-0.0502946	0.0724257	-0.0765469	0.401947	0.521586	0.371781	0.520458	-0.0262523	0.778438	0.453853	||20S proteasome||CG12323||dBeta5||ProsBeta5||LD08717||	45269	Dm.1454	2R	47C1	head; embryo; ovary; mixed stage embryos, imaginal disks, and adult heads; whole body; fat body ;
225	583	64	CG3738	LD20271	CG3738			Cks	Cyclin-dependent kinase subunit	-0.0179173	-0.012941	0.0547283	0.669647	0.594688	0.700414	0.623044	0.0726456	0.413675	0.326608	||Cks||cdi2||Cdi2||CDI2||DmCks1||U40077||CG3738||	34250	Dm.2110	2L	30A9	embryo; mixed stage embryos, imaginal disks, and adult heads; fat body ;
226	585	63	CG7706	LD06275	CG7706					-0.0689053	0.0276596	0.088582	0.658332	0.592199	0.649753	0.607485	0.157487	0.213326	0.234125		42244	Dm.1243	3R	91C1	embryo; mixed stage embryos, imaginal disks, and adult heads ;
227	586	72	CG8192	LD06965	CG8192					0.00666205	0.167411	0.166778	0.298551	0.481221	0.289454	0.490388	0.160116	0.0713505	0.14447		36723	Dm.12559	2R	52A10	embryo; ovary; head; mixed stage embryos, imaginal disks, and adult heads ;
228	588	70	CG4532	LD08951	CG4532			pod1		0.0353803	0.0413848	0.0662928	0.912542	0.66378	0.96199	0.693857	0.0309125	0.787229	0.456749	||CG4532||BcDNA:LD08951||	31620	Dm.6234	X	6D2-6D3	embryo; mixed stage embryos, imaginal disks, and adult heads; head; testis ;
229	589	70	CG10255	LD10609	CG10255			Lap1		-0.042307	0.13897	0.226641	0.040526	0.362138	0.041362	0.383868	0.268948	0.0119046	0.0643613	||dLAP1||dlap1||Lap1||CG10255||CT28815||	36670	Dm.12431	2R	51D3-51D4	embryo; mixed stage embryos, imaginal disks, and adult heads; adult testes; testis; whole body ;
230	590	68	CG11652	LD10878	CG11652					-0.0136208	-0.122383	-0.140077	0.601541	0.577551	0.496272	0.559697	-0.126456	0.393632	0.318485		39317	Dm.2143	3L	68D2	embryo; mixed stage embryos, imaginal disks, and adult heads; ovary; head; head--brain & sensory organ; testis ;
231	591	65	CG9423	LD13917	CG9423			Kap-alpha3	karyopherin alpha3	0.0234387	0.0349838	-0.0257349	0.92606	0.666426	0.936485	0.687125	-0.0491735	0.658271	0.414853	||karyopherin a3||importin alpha3||imp-alpha3||Imp alpha-3||l(3)S033513||karyopherin-alpha3||Kap-alpha3||importin a3||karyopherin-alpha3||Kap-alpha3||imp-a3||karyopherin-alpha4||importin alpha-3||Kap alpha3||dKap-alpha3||CG9423||importin-alpha3||0335/13||	41158	Dm.2132	3R	85D25	embryo; mixed stage embryos, imaginal disks, and adult heads; head; ovary; adult testes; whole body; fat body ;
232	594	72	CG32168	HL02088	CG32168	CG14058		scaf6		0.150929	0.138289	0.185625	0.900697	0.660126	0.899287	0.68228	0.0346965	0.716392	0.434979	||scaf6||CG14058||CG6615||CG32168||CG6626||	39911	Dm.3754	3L	73E5	head--brain & sensory organ; ovary ;
233	595	72	HL03650	HL03650		CG14555				0.0460355	0.0984771	0.170392	0.370556	0.509574	0.371662	0.520458	0.124357	0.202931	0.229462
234	599	71	CG12175	GM01964	CG12175			tth	toothrin	-0.0669024	-0.061392	-0.0766101	0.897741	0.659462	0.973166	0.695799	-0.00970771	0.900898	0.488644	||tth||CG12175||anon-EST:fe2G7||	32318	Dm.3521	X	12A8	mixed stage embryos, imaginal disks, and adult heads; embryo; head; adult testes; ovary; embryonic 2 - 14 hours ;
235	602	70	CG10971	LD08185	CG10971					-0.269396	-0.0949229	-0.134282	0.561907	0.568357	0.587677	0.584917	0.135114	0.307632	0.279076		39450	Dm.11739	3L	69E2	embryo; mixed stage embryos, imaginal disks, and adult heads; salivary gland ;
236	603	72	CG10021	LD15350	CG10021			bowl	brother of odd with entrails limited	-0.00626465	0.11309	0.137349	0.165116	0.431205	0.169673	0.438641	0.143614	0.00649819	0.0500436	||l(2)k08617||17-29-5||l(2)c||Bowl||bowl||bowel||org2||Su(tor)2-1||CG10021||	33602	Dm.4025	2L	24C3-24C4	embryo; mixed stage embryos, imaginal disks, and adult heads; whole body ;
237	604	64	CG10719	LD16270	CG10719			brat	brain tumor	0.0719588	0.286026	0.250179	0.148814	0.416271	0.159788	0.431981	0.17822	0.330966	0.291379	||l(2)37Cf||Brain Tumor||l(2)brat||brat||Cf||l(2)E60||anon-37CDa||E60||CG10719||fs(2)ltoPM43||	35197	Dm.6426	2L	37C6	mixed stage embryos, imaginal disks, and adult heads; embryo; whole body; salivary gland; ovary; head ;
238	605	72	CG12581	GM02933	CG12581					-0.03746	0.0966489	0.116249	0.259169	0.46724	0.2582	0.477232	0.153709	0.21783	0.237156		40522	Dm.7084	3R	81F6-82A1	mixed stage embryos, imaginal disks, and adult heads; embryo; whole body; ovary; head--brain & sensory organ; head ;
239	607	72	CG33203	HL06052	CG33203	CG14522				0.00644423	0.140269	0.0469435	0.346344	0.49837	0.345195	0.510262	0.0404992	0.659071	0.415157
240	610	69	CG1151	LD21503	CG1151			Osi6	Osiris 6	-0.342416	0.0529201	-0.137096	0.112281	0.404006	0.114692	0.417925	0.205321	0.01705	0.0739026		40760	Dm.3201	3R	83E1	embryo; mixed stage embryos, imaginal disks, and adult heads; whole body ;
241	611	67	CG8262	LD22033	CG8262					-0.0492666	0.127652	-0.0775504	0.468555	0.5421	0.278559	0.487046	-0.0282838	0.7512	0.44534		35878	Dm.21568	2R	44F3	mixed stage embryos, imaginal disks, and adult heads; adult testes; head; embryo; whole body; embryonic 8-12 hr post-fertilization; head--brain & sensory organ; testis ;
242	616	58	CG4104	GH08860	CG4104			Tps1	Trehalose-6-phosphate synthase 1	-0.131486	0.0176927	0.0362644	0.142693	0.415024	0.216602	0.463177	0.16775	0.0808437	0.149386	||trehalose-6-phosphate synthase||l(2)jf4||CG4104||l(2)jf5||jf5||TPS||BcDNA:GH08860||tps1||Tps1||l(2)24Ea||dtps1||Trehalos-6-phosphate synthase||l(2)k08903||	33642	Dm.3145	2L	24E4-24E5	head; embryo; whole body; head--brain & sensory organ; mixed stage embryos, imaginal disks, and adult heads ;
243	620	72	GH05710	GH05710		CG9005				0.0520538	-0.124327	-0.106246	0.030716	0.347351	0.0307161	0.38336	-0.158299	0.0349335	0.106529
244	623	68	CG31795	GH11052	CG31795	CG11344		ia2		-0.00456548	-0.114503	-0.199228	0.646477	0.587719	0.351073	0.513251	-0.194662	0.166339	0.206562	||CG31795||CG4355||ia2||R-PTPX||	33277	Dm.21763	2L	21E3-21E4	head; mixed stage embryos, imaginal disks, and adult heads; whole body; head--brain & sensory organ ;
245	624	72	CG1340	GH11731	CG1340					-0.0043428	-0.124537	-0.138495	0.025575	0.334327	0.022448	0.372434	-0.134153	0.132242	0.185755	||eIF4H||CG1340||cg1340||	43645	Dm.11867	3R	100A3	adult testes; head ;
246	627	72	SD01065	SD01065						0.0297243	0.159267	0.156996	0.230171	0.458029	0.226551	0.467379	0.127272	0.109981	0.170189
247	629	72	CG7803	SD07933	CG7803			z	zeste	0.0194025	-0.0346938	-0.0309453	0.604807	0.578526	0.598929	0.58875	-0.0503479	0.53005	0.371405	||e(bx)||z||en-bx||CG7803||EG:BACH59J11.3||	31230	Dm.41	X	3A3	embryo; whole body; adult testes; head; ovary; head--brain & sensory organ; mixed stage embryos, imaginal disks, and adult heads ;
248	631	72	CG31546	GH07691	CG31546	CG2907				-0.075503	-0.083763	-0.129796	0.427068	0.529343	0.43097	0.54071	-0.0542926	0.404476	0.323101	||CG2907||CG31546||
249	638	69	CG2819	GH01528	CG2819			Pph13	PvuII-PstI homology 13	0.034408	-0.15336	0.0279037	0.341287	0.496431	0.475669	0.555477	-0.00650439	0.958084	0.502659	||Mu||PPH13||Pph13||CG2819||Munster||60Mun1||	33239	Dm.3056	2L	21D1	head; mixed stage embryos, imaginal disks, and adult heads ;
250	639	58	CG8445	GH01941	CG8445					-0.00872333	-0.178747	-0.20834	0.432644	0.530834	0.0703165	0.394063	-0.199617	0.22966	0.242295		36794	Dm.19939	2R	52F7	embryo; head; whole body; adult testes; head--brain & sensory organ; mixed stage embryos, imaginal disks, and adult heads ;
251	641	59	CG7018	GH07491	CG7018			Ets65A	Ets at 65A	-0.17095	0.130048	-0.0040541	0.026437	0.334327	0.0320193	0.383868	0.166896	0.13422	0.187098	||Ets65A||ets65A||CG6882||CG7018||CG13294||D-Ets-3||D-ets-3||ETS3||Ets3||	38700	Dm.2825	3L	65A6	head; mixed stage embryos, imaginal disks, and adult heads; embryo ;
252	647	57	CG7549	GH13023	CG7549					-0.398139	0.0430119	-0.045934	0.096334	0.394932	0.0530975	0.383868	0.352205	0.0191452	0.0780592		40970	Dm.1100	3R	84F6	mixed stage embryos, imaginal disks, and adult heads; head ;
253	649	70	CG7404	GH28308	CG7404			ERR	estrogen-related receptor	-0.0967107	-0.0104507	-0.0126771	0.097299	0.394932	0.249876	0.475957	0.0840337	0.265381	0.260931	||CG7404||ERR||dERR||	38912	Dm.882	3L	66B11	head; ovary; embryo; salivary gland; whole body; mixed stage embryos, imaginal disks, and adult heads ;
254	650	59	CG2803	GH28534	CG2803			Tina-1	Troponin C-akin-1	0.0311742	0.205059	0.131921	0.626802	0.583474	0.753288	0.640504	0.100747	0.656562	0.414232	||Tina-1||BEST:GM14784||CG2803||	37989	Dm.4023	2R	60E7	embryo; ovary; fat body; mixed stage embryos, imaginal disks, and adult heads; whole body; head ;
255	651	66	CG9089	LD21896	CG9089			wus	wurst	-0.134312	0.0203735	0.125596	0.421456	0.527859	0.497387	0.559697	0.259908	0.17193	0.210791	||CG9089||l(1)G0162||wus||	32683	Dm.4178	X	15C4	mixed stage embryos, imaginal disks, and adult heads; embryo ;
256	652	67	CG17723	LD22804	CG17723					-0.063736	0.0475597	0.159818	0.017514	0.328452	0.0439339	0.383868	0.223554	0.0117256	0.0643613		38407	Dm.7060	3L	63C6-63D1	embryo; mixed stage embryos, imaginal disks, and adult heads; head; fat body; adult testes; embryonic 8-12 hr post-fertilization; head--brain & sensory organ; ovary; testis ;
257	655	71	CG11098	LD26265	CG11098					-0.0464968	0.0503102	0.159521	0.319567	0.489148	0.333894	0.506081	0.206018	0.00899644	0.0582537		33930	Dm.330	2L	26F3	mixed stage embryos, imaginal disks, and adult heads; head; embryo; adult testes ;
258	657	72	CG5036	LD40005	CG5036					0.0597349	0.154556	0.226533	0.447999	0.535578	0.447314	0.544092	0.166798	0.2488	0.252957	||CG5036||EG:52C10.2||	37037	Dm.2035	2R	54E9	head; embryo; mixed stage embryos, imaginal disks, and adult heads; head--brain & sensory organ; whole body; ovary ;
259	658	61	CG3157	LD40196	CG3157			gammaTub23C	gamma-Tubulin at 23C	0.108209	-0.0134628	0.091017	0.364679	0.506809	0.416381	0.534043	-0.0171921	0.902711	0.489088	||Gammazy||Gamma tubulin||Gammatubulin||D.m.GAMMA-23C||gama-tubulin||gamma tubulin||GAMMA23C||GammaTUB||GammaTub||Gammatub||Gamma-tubulin-1||Gamma-Tubulin||Gamma-tubulin||GTUB||gamma-tubulin||Gamma-tubulin||Gammatub23C||GammaTub23C||GammaTUB23C||gammaTub2	33501	Dm.2033	2L	23C3-23C4	adult testes; mixed stage embryos, imaginal disks, and adult heads; fat body; ovary; head; embryo ;
260	659	69	CG1969	LD40766	CG1969					0.0374492	0.0696355	0.060694	0.888397	0.659084	0.935459	0.687125	0.0232448	0.772026	0.451326		43504	Dm.1369	3R	99B9	embryo; mixed stage embryos, imaginal disks, and adult heads; head; whole body; fat body ;
261	660	66	CG10496	LD41005	CG10496					-0.10369	-0.287418	-0.2517	0.299028	0.481221	0.311449	0.497079	-0.148011	0.264943	0.260855		37450	Dm.1048	2R	57E8	embryo; mixed stage embryos, imaginal disks, and adult heads; whole body; adult testes; head ;
262	661	63	CG8975	LD41588	CG8975			RnrS	Ribonucleoside diphosphate reductase small subunit	0.0165214	0.072195	-0.0235319	0.229744	0.457467	0.3256	0.502926	-0.0400534	0.692421	0.426424	||ribonucleoside-diphosphate reductase small subunit||RNR2||Rnr2||DmRNR2||RnrS||CG8975||	36280	Dm.569	2R	48D5	embryo; mixed stage embryos, imaginal disks, and adult heads; head; fat body; ovary ;
263	662	72	CG5581	LD41911	CG5581			Ote	Otefin	-0.0943793	0.0663536	0.231975	0.081721	0.389405	0.080425	0.39812	0.326355	0.00261644	0.0362405	||Ote||CG5581||otefin||	37090	Dm.3658	2R	55C2	embryo; mixed stage embryos, imaginal disks, and adult heads; ovary; adult testes ;
264	666	72	CG4276	SD03278	CG4276			aru	arouser	0.0162833	-0.0617241	-0.103011	0.080962	0.389405	0.0803037	0.39812	-0.119295	0.219936	0.238099	||aru||arouser||CG4276||	33268	Dm.2888	2L	21E2	embryo; head; whole body; mixed stage embryos, imaginal disks, and adult heads ;
265	667	72	CG5405	SD03976	CG5405			KrT95D	Krueppel target at 95D	0.0289518	-0.114312	0.0533132	0.00055	0.204897	0.000485782	0.217685	0.0243614	0.705764	0.431818	||CG5405||KrT95D||	42843	Dm.6042	3R	95D5-95D8	mixed stage embryos, imaginal disks, and adult heads; adult testes; whole body; embryo; head; testis; ovary; salivary gland ;
266	668	65	CG12532	SD04106	CG12532			Bap	beta Adaptin	0.0671407	-0.0419401	-0.0110737	0.193277	0.445255	0.322442	0.50102	-0.0782145	0.357706	0.301997	||bap||Bap||cg12532||CG12532||BAD1||beta-adaptin||AP-beta1||AP-2beta||beta1/2||	32987	Dm.2885	X	18E4-18E5	embryo; head; whole body; adult testes; mixed stage embryos, imaginal disks, and adult heads; head--brain & sensory organ ;
267	669	71	CG5608	SD04925	CG5608					0.0590599	-0.162286	-0.159068	0.062377	0.373084	0.0615403	0.388784	-0.218128	0.107473	0.168602		41543	Dm.1172	3R	87B11-87B12	embryo; mixed stage embryos, imaginal disks, and adult heads ;
268	670	64	CG1059	SD05186	CG1059			Karybeta3	Karyopherin beta 3	-0.0659053	0.0213938	0.00938813	0.441738	0.534065	0.460042	0.548219	0.0752934	0.460397	0.344737	||CG1059||l(3)j3A4||l(3)j7E8||Karybeta3||Karybeta3||	40581	Dm.2493	3R	82D1	embryo; head; mixed stage embryos, imaginal disks, and adult heads; whole body; salivary gland; ovary; embryonic 8-12 hr post-fertilization; adult testes; testis ;
269	672	72	CG33106	SD05950	CG33106			mask	multiple ankyrin repeats single KH domain	0.0532661	0.223934	0.328091	0.113231	0.405953	0.107468	0.416789	0.274825	0.0596209	0.13338	||CG6268||CG18671||CG31138||mask||CG33106||CG6313||cg6313||	50070	Dm.7426	3R	95F3-95F5	mixed stage embryos, imaginal disks, and adult heads; head; embryo; whole body; ovary; adult testes; fat body ;
270	675	62	CG10620	LD22449	CG10620			Tsf2	Transferrin 2	0.0430841	0.129814	0.146794	0.777204	0.62692	0.722847	0.630514	0.10371	0.362017	0.303805	||CG10620||Tsf2||	39435	Dm.944	3L	69C4-69C5	embryo; mixed stage embryos, imaginal disks, and adult heads; head ;
271	677	71	CG2934	LD24653	CG2934			VhaAC39		-0.00501438	0.0613836	0.0328593	0.660815	0.593586	0.654323	0.608712	0.0378737	0.635663	0.407734	||V-ATPase||CG2934||VhaAC39||vhaAC39||	31342	Dm.2086	X	3F4	embryo; mixed stage embryos, imaginal disks, and adult heads; head; whole body; ovary; salivary gland; embryonic 8-12 hr post-fertilization; fat body ;
272	678	72	CG7481	LD25711	CG7481			RhoGAP18B		-0.102426	0.155496	0.403158	0.058004	0.368364	0.057458	0.383868	0.505584	0.0160831	0.0722884	||CG17015||CG7531||RhoGAP18B||CG7481||	32898	Dm.3638	X	18A3-18A4	mixed stage embryos, imaginal disks, and adult heads; embryo; whole body ;
273	681	72	CG12109	SD02526	CG12109			Caf1-180		0.0219108	-0.0566547	-0.0196717	0.33351	0.49199	0.338702	0.50686	-0.0415825	0.63912	0.40916	||Caf1-180||CG12109||	31801	Dm.7399	X	7F8	embryo; mixed stage embryos, imaginal disks, and adult heads; adult testes ;
274	682	72	CG14941	SD03549	CG14941			esc	extra sexcombs	0.0294945	-0.0284374	0.00783007	0.515055	0.553172	0.513608	0.563826	-0.0216644	0.772924	0.45174	||extra sex combs||esc||Esc||ESC||CG14941||L41867||	34595	Dm.1948	2L	33A2	mixed stage embryos, imaginal disks, and adult heads; embryo ;
275	683	72	CG9575	LD28840	CG9575			Rab35		-0.091303	0.148804	0.342085	0.020408	0.334327	0.0204558	0.372434	0.433388	0.00438741	0.0420488	||CG9575||Rab35||DmRab35||	33014	Dm.3622	X	19B3	embryo; mixed stage embryos, imaginal disks, and adult heads; head ;
277	689	60	CG11199	LD33094	CG11199			Liprin-alpha		0.080995	0.0874947	0.0579599	0.828682	0.640868	0.95492	0.692128	-0.0230351	0.853555	0.475931	||Liprin-alpha||oos||DLiprin||Dliprin-Alpha||Liprin-Alpha||CG11199||	249072	Dm.12197	2L	27A1	mixed stage embryos, imaginal disks, and adult heads; embryo; adult testes; head; whole body ;
278	693	72	CG9866	LD40170	CG9866					0.0156108	0.0179695	0.138428	0.495245	0.547905	0.489772	0.559139	0.122818	0.127016	0.181157		33423	Dm.11256	2L	22E1	embryo; embryonic 8-12 hr post-fertilization; whole body; mixed stage embryos, imaginal disks, and adult heads; head; ovary; adult testes ;
279	698	70	CG11849	LD40883	CG11849			dan	distal antenna	0.0223987	0.0648347	0.105485	0.590474	0.574394	0.640755	0.604643	0.0830867	0.279892	0.266763	||CG11849||dan||Dan||fernandez||Tintin||	43023	Dm.4441	3R	96C3-96C4	mixed stage embryos, imaginal disks, and adult heads; embryo; head ;
280	699	72	CG3356	LP03102	CG3356					0.0155453	0.163407	0.323063	0.036927	0.357871	0.0346998	0.383868	0.307518	0.037669	0.109729		37876	Dm.1982	2R	60C2	whole body; head; mixed stage embryos, imaginal disks, and adult heads; embryo; adult testes ;
281	702	64	CG11430	SD10626	CG11430			olf186-F		0.0707218	0.0666384	0.0804839	0.963656	0.674721	0.993994	0.699533	0.00976207	0.903693	0.489361	||CG11430||olf186-F||SPH206||BcDNA:LD03241||	37040	Dm.7627	2R	54F1-54F3	mixed stage embryos, imaginal disks, and adult heads; embryo; salivary gland; adult testes; testis; head; whole body; fat body ;
282	703	64	CG5741	GH13177	CG5741					0.0101363	-0.276451	-0.209496	0.025352	0.334327	0.0204198	0.372434	-0.219632	0.0869998	0.155568		39018	Dm.14955	3L	66E4	mixed stage embryos, imaginal disks, and adult heads; adult testes; head; testis ;
283	704	68	CG14477	GH16081	CG14477			mbl	muscleblind	0.0317713	0.1637	0.172027	0.817971	0.638189	0.701576	0.623085	0.140256	0.152695	0.198384		36945	Dm.2992	2R	54B4-54B5	mixed stage embryos, imaginal disks, and adult heads; head; embryo; head--brain & sensory organ ;
284	706	72	SD07435	SD07435						-0.0131118	-0.0357834	0.000436119	0.916629	0.664607	0.917581	0.684951	0.013548	0.862892	0.478835
286	718	72	CG31191	RE05729	CG31191					0.249927	0.322829	0.191712	0.460623	0.538726	0.451115	0.545239	-0.0582147	0.520178	0.36796		42477	Dm.16665	3R	93A3-93A4	mixed stage embryos, imaginal disks, and adult heads; embryo ;
287	721	63	CG5682	RE16431	CG5682					-0.0616519	-0.135045	-0.0841527	0.874927	0.653822	0.937063	0.687125	-0.0225009	0.857758	0.477602		34714	Dm.13510	2L	34A8-34A9	embryo; mixed stage embryos, imaginal disks, and adult heads; fat body; whole body; adult testes; head ;
288	726	57	CG10229	RE17942	CG10229			katanin-60	katanin 60	0.0924296	-0.1002	-0.119516	0.273127	0.470039	0.389548	0.528326	-0.211945	0.0731614	0.145507	||CG10229||katanin-60||DmCG10229||	53566	Dm.1067	3R	82F6	embryo; whole body; mixed stage embryos, imaginal disks, and adult heads; head; ovary; fat body ;
289	729	72	RE28792	RE28792						0.0278616	-0.0556473	-0.0294899	0.711246	0.607909	0.712618	0.626998	-0.0573515	0.526251	0.369948
290	733	67	CG9282	RE30690	CG9282			RpL24	Ribosomal protein L24	0.0490887	-0.198022	-0.188333	0.000176	0.112852	0.0102166	0.372434	-0.237422	0.181974	0.216916	||anon-EST:Posey37||RpL24||CG9282||anon-EST:Posey242||	34754	Dm.424	2L	34B10	head; embryo; ovary; whole body; mixed stage embryos, imaginal disks, and adult heads; fat body; adult testes; salivary gland; brain; embryonic 8-12 hr post-fertilization; head--brain & sensory organ ;
291	748	70	RE59708	RE59708						0.0748428	0.00734695	0.108795	0.665027	0.594284	0.618144	0.594908	0.0339524	0.739977	0.442153
292	753	72	RE06269	RE06269						-0.0290516	0.146352	0.108267	0.459662	0.538726	0.464742	0.549677	0.137318	0.353948	0.300097
293	760	72	CG14029	RE29005	CG14029			vri	vrille	0.147258	0.215674	0.282063	0.446289	0.535578	0.451541	0.545239	0.134805	0.145205	0.193005	||vri||l(2)jf23||jf23||argo||CG14029||mat(2)earlyRS32||l(2)25Db||vrille||mat(2)ea-G||	33759	Dm.3340	2L	25D5	embryo; mixed stage embryos, imaginal disks, and adult heads; fat body; whole body; head ;
294	763	72	RH07485	RH07485						0.281131	0.27108	0.107635	0.569008	0.569965	0.557632	0.574633	-0.173495	0.113323	0.172458
295	767	72	CG13369	RH09469	CG13369					0.0947988	0.0980703	0.00251569	0.547437	0.564522	0.552856	0.574051	-0.0922831	0.254687	0.256115	||CG13369||EG:115C2.1||	31007	Dm.6837	X	1B12	head; mixed stage embryos, imaginal disks, and adult heads; whole body; embryo ;
296	771	58	RH39654	RH39654						0.0612158	-0.111473	-0.0649157	0.806083	0.633907	0.685446	0.61831	-0.126131	0.500208	0.360412
297	774	72	CG4290	RH42017	CG4290					0.171007	0.228944	0.199918	0.950056	0.6712	0.94933	0.690385	0.0289107	0.802401	0.461416	||CG4290||EG:22E5.8||	31170	Dm.12245	X	2C8	head; mixed stage embryos, imaginal disks, and adult heads ;
298	778	64	CG6492	RH64870	CG6492			Ucp4A		0.0102289	-0.18337	-0.262767	0.079143	0.389405	0.0358436	0.383868	-0.272996	0.0800598	0.148713	||Ucp4A||Ucp4a||DmUCP4A||CG6492||	32764	Dm.5296	X	16E1	mixed stage embryos, imaginal disks, and adult heads; head ;
299	780	72	CG1921	RH67029	CG1921			sty	sprouty	0.164838	0.291344	0.170717	0.415448	0.525107	0.415301	0.533287	0.00587927	0.951172	0.501319	||sty||Sty||dSPRY||Sprouty||CG1921||CS3-3||dSprouty||Spry||spry||Sry||	38424	Dm.2561	3L	63D2-63D3	mixed stage embryos, imaginal disks, and adult heads; head; embryo; whole body; head--brain & sensory organ ;
300	781	72	CG9195	RH68403	CG9195			Scamp		0.13166	0.170516	0.19974	0.882791	0.656911	0.880607	0.676303	0.0680803	0.621468	0.402725	||BcDNA:GM04934||CG9195||SCAMP||Scamp||dmSCAMP||dmSC||	32470	Dm.20482	X	13C3	embryo; mixed stage embryos, imaginal disks, and adult heads; head; ovary; fat body; head--brain & sensory organ ;
301	783	72	RH69921	RH69921						0.0843663	0.350286	0.355591	0.244446	0.461795	0.239748	0.474816	0.271225	0.00322253	0.0384823
302	785	64	CG1303	AT04446	CG1303			agt	O-6-alkylguanine-DNA alkyltransferase	0.0140799	-0.178886	-0.19979	0.226303	0.455653	0.15499	0.431981	-0.213869	0.167471	0.207752	||CG1303||agt||DmAGT||BG:DS00004.10||	40816	Dm.1513	3R	84A1	embryo; adult testes; head; whole body; fat body; mixed stage embryos, imaginal disks, and adult heads; ovary; embryonic 8-12 hr post-fertilization; salivary gland ;
303	787	64	CG9329	AT04844	CG9329					0.00247762	-0.128933	-0.236585	0.146579	0.416271	0.0588678	0.383868	-0.239063	0.0823415	0.15087		35345	Dm.7623		38F1
304	788	57	CG15100	AT05114	CG15100					0.0665699	-0.00593069	-0.189354	0.216463	0.450637	0.171945	0.440323	-0.255924	0.123592	0.178462		37177	Dm.10806	2R	55F7	adult testes; embryo; whole body; ovary; mixed stage embryos, imaginal disks, and adult heads; embryonic 8-12 hr post-fertilization ;
305	789	62	CG10930	AT05565	CG10930			PpY-55A	Protein phosphatase Y at 55A	0.0115861	-0.244692	-0.219559	0.032431	0.348009	0.0606418	0.388354	-0.231145	0.099062	0.164588	||PPY||PpY-55A||PPY 55A||protein phosphatase from PCR fragment D19||D19||PpD19||CG10930||protein phosphatase-Y||	48532	Dm.3593	2R	55A2	testis; adult testes ;
306	791	71	AT07244	AT07244						-0.0178946	-0.159616	-0.156679	0.264648	0.468465	0.434607	0.542374	-0.138785	0.279574	0.266703
307	798	66	CG13127	AT17414	CG13127					0.0104832	-0.115582	-0.150089	0.389337	0.516064	0.396153	0.529633	-0.160572	0.121385	0.177383		34335	Dm.7564	2L	31A1	testis; adult testes ;
308	803	62	CG14736	AT28327	CG14736					-0.0650809	-0.0255334	-0.11102	0.665169	0.594284	0.690565	0.61974	-0.045939	0.728015	0.438323		41466	Dm.4993	3R	87A5	adult testes; testis ;
309	804	59	CG14739	AT28509	CG14739					0.0174245	-0.0696256	-0.0948725	0.355673	0.50264	0.45273	0.545889	-0.112297	0.303276	0.277488		41467	Dm.4991	3R	87A5	adult testes; testis; fat body; mixed stage embryos, imaginal disks, and adult heads ;
310	810	72	GH24429	GH24429						0.109806	-0.0775418	-0.101796	0.033147	0.348009	0.032882	0.383868	-0.211602	0.0159268	0.0721369
311	811	71	CG17376	GH25878	CG17376					0.034056	-0.147708	-0.162842	0.056743	0.368364	0.0691652	0.392484	-0.196898	0.0870542	0.155568		59227	Dm.8020	2L	27B1	testis; fat body; adult testes; head ;
312	814	67	GH28556	GH28556	CR30478					0.0470022	-0.159273	-0.10097	0.066136	0.378271	0.051221	0.383868	-0.147972	0.216097	0.236298		317814			51C2
313	818	71	LP05296	LP05296						0.062494	0.104692	0.0813018	0.895928	0.659462	0.931133	0.686561	0.0188078	0.806555	0.462533
314	819	72	CG11870	LP05937	CG11870					0.211067	0.183598	0.235692	0.725043	0.611109	0.728027	0.632873	0.024625	0.828119	0.469265	||EMK||	41256	Dm.13374	3R	86A3-86A6	adult testes; mixed stage embryos, imaginal disks, and adult heads; head; whole body; ovary ;
315	820	72	CG15544	LP06141	CG15544					-0.025372	0.369508	0.418454	0.057791	0.368364	0.0580513	0.383868	0.443826	0.00040145	0.014987		43655	Dm.13761	3R	100A6	whole body ;
316	822	72	LP06778	LP06778						0.0598352	-0.00719851	-0.0907881	0.449924	0.535784	0.450934	0.545239	-0.150623	0.0503331	0.122588
317	832	59	CG32582	SD27303	CG32582					-0.0154215	-0.106289	-0.0904362	0.818301	0.638249	0.67112	0.61556	-0.0750147	0.350105	0.298427		318099	Dm.13824	X	13F7	mixed stage embryos, imaginal disks, and adult heads; whole body ;
318	833	64	CG15425	bs15e02.y1	CG15425					-0.0184221	-0.0996614	-0.153836	0.185109	0.44149	0.192577	0.450581	-0.135414	0.174315	0.212492		33630	Dm.18345	2L	24E1	testis ;
319	837	65	CG31639	bs21c05.y1	CG31639					-0.0217192	-0.0407976	-0.0951359	0.933812	0.668097	0.811504	0.657919	-0.0734167	0.605159	0.397002		318866	Dm.21066	2L	26B11	testis; adult testes; fat body ;
320	840	70	CG15323	bs27c07.y1	CG15323					0.117277	-0.0243988	-0.165565	0.038181	0.358872	0.0687599	0.391392	-0.282842	0.0441768	0.117801		50257	Dm.24145	X	19B1	fat body ;
326	857	72	ACPH	EMPTY			Y			-0.282585	-0.502427	-0.379483	0.791885	0.631368	0.801329	0.654514	-0.0968988	0.600553	0.395429
327	858	69	GPD	EMPTY			Y			-0.245599	-0.407891	-0.432302	0.734356	0.61536	0.795397	0.654045	-0.186703	0.333353	0.292193
328	860	72	XDH	EMPTY			Y			-0.331221	-0.517899	-0.39889	0.852898	0.647589	0.847008	0.666491	-0.0676688	0.721693	0.436547
329	861	72	YCPPW	EMPTY			Y			-0.315247	-0.54425	-0.446058	0.810376	0.635234	0.813343	0.658414	-0.130811	0.497613	0.359409
330	862	72	Trap100	EMPTY			Y			-0.214515	-0.428313	-0.344967	0.756888	0.622233	0.755632	0.641482	-0.130452	0.463927	0.34628
331	863	72	Tropamin	EMPTY			Y			-0.182372	-0.422845	-0.459113	0.602422	0.577814	0.596014	0.587486	-0.276741	0.152343	0.198043
332	867	72	CG6157	GM02713	CG6157			dah	discontinuous actin hexagon	0.0426763	-0.189622	-0.106965	0.168993	0.434271	0.168127	0.438641	-0.149642	0.221232	0.238637	||fs(1)dah||dah||CG6157||Apd||	32459	Dm.19712	X	13B6	embryo; mixed stage embryos, imaginal disks, and adult heads; ovary ;
333	870	72	CG2656	LD11854	CG2656					-0.0499764	0.244235	0.156844	0.26618	0.468465	0.263454	0.480702	0.206821	0.212081	0.233762		40857	Dm.1084	3R	84C6	embryo; mixed stage embryos, imaginal disks, and adult heads; testis ;
335	874	58	CG7420	LD20087	CG7420					-0.165138	0.138676	-0.0142425	0.102884	0.398607	0.134104	0.426685	0.150895	0.0952808	0.161953		33332	Dm.258	2L	22A2	embryo; head ;
336	875	69	CG3048	LD20987	CG3048			Traf1	TNF-receptor-associated factor 1	-0.250937	0.123768	0.326256	0.010542	0.328452	0.0056449	0.372434	0.577193	0.0001	0.00796512	||dTRAF||dtraf1||dTraf1||dTRAF1||DTRAF1||CG3048||TRAF||Traf1||TRAF1||	33638	Dm.3100	2L	24E4	embryo; mixed stage embryos, imaginal disks, and adult heads; whole body; head--brain & sensory organ; testis ;
337	876	72	CG3059	LD11641	CG3059			NTPase		0.0506156	-0.00182708	0.2368	0.007424	0.328452	0.00624197	0.372434	0.186184	0.0433931	0.116629	||CD39-like NTPase||CG3059||NTPase||dmNTPase||	33495	Dm.7259	2L	23B7	embryo; head; mixed stage embryos, imaginal disks, and adult heads; fat body; head--brain & sensory organ; whole body ;
338	877	72	LD13080	LD13080	CR32028					-0.182176	0.088759	0.300246	0.04772	0.364648	0.0468737	0.383868	0.482422	0.00066933	0.0185954		249269		3L	66C13
339	878	69	CG6920	GM03260	CG6920			mus309	mutagen-sensitive 309	0.00388163	0.0355631	0.0580857	0.922813	0.665752	0.924797	0.686464	0.0542041	0.608063	0.397923	||DmKu70||mus309||RecQ||CG6920||blm||Dmblm||DmBlm||gesta1||	41366	Dm.2444	3R	86E17	mixed stage embryos, imaginal disks, and adult heads ;
340	879	72	CG6169	GM04208	CG6169					0.0594866	0.0513001	0.101208	0.938016	0.668708	0.936808	0.687125	0.0417218	0.653713	0.41357		39722	Dm.11490	3L	72A1-72A2	embryo; mixed stage embryos, imaginal disks, and adult heads; ovary; whole body; head ;
341	880	71	CG5335	GM04669	CG5335					-0.0211608	-0.217549	-0.11776	0.03951	0.358872	0.0404513	0.383868	-0.0965996	0.448618	0.340627		37140	Dm.19959	2R	55E2	embryo; fat body; mixed stage embryos, imaginal disks, and adult heads; ovary; adult testes ;
342	882	72	CG31712	LD06138	CG31712	CG5879				-0.122723	0.340114	0.339113	0.037898	0.358872	0.0396183	0.383868	0.461836	0.000185355	0.00952532		34320	Dm.377	2L	30F1	mixed stage embryos, imaginal disks, and adult heads; head; embryo; embryonic 8-12 hr post-fertilization; ovary ;
343	883	72	CG10889	LD08718	CG10889					0.00073238	0.343096	0.407433	0.118139	0.406062	0.121007	0.420015	0.406701	0.0084152	0.05651		42394	Dm.1259	3R	92C1-92C2	mixed stage embryos, imaginal disks, and adult heads; embryo; whole body; adult testes ;
344	884	72	CG13777	LD08974	CG13777			milt	milt	0.0136723	0.26283	0.112805	0.192577	0.445255	0.189315	0.450581	0.099133	0.347341	0.298007	||l(2)k04704||CG13777||Milton||milton||milt||	45683	Dm.7402	2L	27D5-27D7	embryo; mixed stage embryos, imaginal disks, and adult heads; adult testes; head; whole body; testis; head--brain & sensory organ; fat body ;
345	887	71	CG9320	LD10773	CG9320					-0.0809483	-0.238608	-0.185632	0.706595	0.607184	0.734455	0.635733	-0.104684	0.455923	0.343309	||CG9320||38E.14||	35338	Dm.11332	2L	38E6-38E7	adult testes; embryo; head; ovary; mixed stage embryos, imaginal disks, and adult heads ;
346	888	58	CG32484	LD11247	CG32484	CG2159		Sk2	Sphingosine kinase 2	-0.103344	-0.138533	-0.0476586	0.790191	0.63064	0.81344	0.658414	0.0556858	0.600325	0.395429	||SK2||Sk2||Sphk2||sphingosine kinase||CG2159||Sphingosine kinase II||CG32484||	326219	Dm.2140	3L	63A3-63A5	embryo; mixed stage embryos, imaginal disks, and adult heads; head; adult testes; whole body ;
347	889	58	CG8049	LD18251	CG8049		V	Btk29A	Btk family kinase at 29A	-0.080982	0.014266	-0.102495	0.272382	0.469819	0.2333	0.47327	-0.021513	0.8163	0.46604	||CT2415||Tec29||tec29||Tec29A||src-4||C-src2||Dm SRC2||DTec29||C-src4||Btk29A||fickle||c-src||	34132	Dm.7306	2L	29A1	embryo; mixed stage embryos, imaginal disks, and adult heads; whole body; head; salivary gland ;
348	890	71	CG5954	LD05287	CG5954			l(3)mbt	lethal (3) malignant brain tumor	-0.0572928	-0.172321	-0.175604	0.505692	0.551063	0.586783	0.584649	-0.118311	0.361509	0.303752	||CG5954||tumor-supressor||l(3)mbt||MBT||mbt||l(3)malignant braintumor||	43288	Dm.4525	3R	97F1	embryo; whole body; mixed stage embryos, imaginal disks, and adult heads; adult testes ;
350	897	57	CG4769	GM14501	CG4769					-0.0541689	0.173355	0.121719	0.177987	0.438902	0.494566	0.559236	0.175887	0.34893	0.298277	||CG4769||anon-EST:Posey141||	38612	Dm.7320	3L	64C13	head; embryo; mixed stage embryos, imaginal disks, and adult heads; ovary; head--brain & sensory organ; adult testes; whole body; fat body ;
351	898	72	CG3294	GM14666	CG3294					0.0186759	0.0062123	0.0565385	0.888037	0.659084	0.883882	0.677208	0.0378625	0.629613	0.405255	||CG3294||cg3294||	33677	Dm.11865	2L	25A6	ovary; whole body; head; adult testes; mixed stage embryos, imaginal disks, and adult heads ;
352	899	72	CG4060	LD21452	CG4060					0.127725	0.298565	0.253749	0.372461	0.51066	0.371776	0.520458	0.126024	0.290719	0.27136		42075	Dm.10125	3R	89F1	embryo; mixed stage embryos, imaginal disks, and adult heads ;
353	900	62	CG9200	LD21610	CG9200					0.0321779	-0.0649817	-0.0220823	0.997408	0.680894	0.737257	0.636486	-0.0542602	0.655025	0.41357		33977	Dm.19791	2L	27C7
354	902	68	CG8309	LD23767	CG8309					0.00507487	-0.0977433	-0.149371	0.137134	0.415024	0.208958	0.459568	-0.154446	0.171333	0.210251		36565	Dm.3068	2R	50E1	embryo; head; adult testes; ovary; whole body; mixed stage embryos, imaginal disks, and adult heads; fat body; embryonic 8-12 hr post-fertilization ;
355	904	66	CG32409	LD24586	CG32409					-0.00181126	0.0400513	-0.026209	0.652638	0.589833	0.638922	0.604152	-0.0243978	0.806785	0.462533		318016	Dm.11429	3L	64F4	ovary; embryo; head; mixed stage embryos, imaginal disks, and adult heads ;
356	905	70	CG32278	GH26392	CG32278	CG12032				0.0219151	-0.304917	-0.157507	0.074481	0.389189	0.0658334	0.390607	-0.179422	0.174506	0.212507		38382	Dm.3850	3L	63B8	head; mixed stage embryos, imaginal disks, and adult heads; fat body; whole body ;
357	906	72	CG17765	GH27120	CG17765					-0.0776802	-0.0692012	0.0654572	0.253105	0.464284	0.246985	0.475709	0.143137	0.162702	0.205066		36111	Dm.3848	2R	47A11	mixed stage embryos, imaginal disks, and adult heads; head; fat body; head--brain & sensory organ; ovary; testis ;
358	907	65	CG9666	LD25448	CG9666					-0.0400323	0.00181915	-0.032089	0.895528	0.659462	0.856483	0.669104	0.00794339	0.912736	0.491766		40096	Dm.20114	3L	76A3	embryo; head; mixed stage embryos, imaginal disks, and adult heads; whole body; salivary gland; adult testes; fat body ;
359	913	59	CG4817	SD06504	CG4817			Ssrp	Structure specific recognition protein	0.0815277	0.0968241	0.0103742	0.92415	0.665807	0.905146	0.682545	-0.0711535	0.531921	0.372043	||SSRP||Ssrp||SSRP1||DssRP||dSSRP||Cf5||CG4817||	37767	Dm.3383	2R	60A2	mixed stage embryos, imaginal disks, and adult heads; ovary; embryo; adult testes; fat body ;
360	914	72	CG11142	GH01453	CG11142					0.0278585	0.0593539	-0.00552848	0.694342	0.602155	0.690871	0.61974	-0.033387	0.652825	0.413444		33806	Dm.2325	2L	25F4	embryo; head ;
361	915	72	CG13603	GH22341	CG13603					0.0684689	-0.0134985	-0.0244795	0.399956	0.521586	0.408549	0.529633	-0.0929484	0.264912	0.260855		42838	Dm.12855	3R	95D4	head; embryo; mixed stage embryos, imaginal disks, and adult heads; whole body; fat body ;
362	916	57	CG11315	GH26608	CG11315					0.0273475	0.0417788	0.123931	0.80509	0.633459	0.782027	0.650432	0.096584	0.23244	0.244328		43649	Dm.20410	3R	100A3	head ;
363	917	62	CG9538	LP06338	CG9538			Ag5r	Antigen 5-related	-0.0143648	0.0270867	0.0111892	0.929149	0.666983	0.853178	0.667802	0.0255539	0.758584	0.4474	||Agr||agr||CG9538||Ag5r||	44631	Dm.1976	X	12F4	whole body; embryo; salivary gland ;
365	926	64	CG7021	GH13458	CG7021			Ela	Elastin-like	0.140378	-0.161418	-0.271871	0.067114	0.378271	0.0470044	0.383868	-0.412249	0.014276	0.0689071		42970	Dm.23346	3R	96B1	head; embryo; whole body; mixed stage embryos, imaginal disks, and adult heads ;
366	939	64	CG8961	LD32631	CG8961			tef	teflon	0.0273026	0.145218	0.234694	0.29729	0.481221	0.199605	0.453195	0.207391	0.0914648	0.158818	||CG8961||tef||	36920	Dm.1503	2R	53F3	embryo; mixed stage embryos, imaginal disks, and adult heads ;
367	940	57	CG5427	LD33016	CG5427			Oatp33Ea	Organic anion transporting polypeptide 33Ea	0.0477313	0.0434771	-0.0589073	0.917281	0.664607	0.792539	0.653628	-0.106639	0.319904	0.286159	||Oatp33Ea||oatp 33Ea||CG5427||	34660	Dm.7250	2L	33E5	embryo; mixed stage embryos, imaginal disks, and adult heads; head; whole body ;
368	941	72	CG7971	LD33732	CG7971					0.0243445	-0.0639063	-0.0586981	0.302333	0.481221	0.305063	0.494414	-0.0830426	0.345485	0.297567	||CG7971||anon-EST:fe1A7||	38206	Dm.4138	3L	62A12	embryo; mixed stage embryos, imaginal disks, and adult heads; head; head--brain & sensory organ; embryonic 2 - 14 hours; ovary ;
369	942	70	CG1725	LD33841	CG1725	CG1730		dlg1	discs large 1	0.0301187	0.0311296	0.035424	0.979844	0.67671	0.998969	0.700698	0.00530524	0.948764	0.500322	||Discslarge||discs large||11||l(1)dlg-1||l(1)G0456||l(1)G0276||l(1)dlg||dlg-A||dlg1||Discs-large||l(1)discs large||d. lg.-1||l(1)dlg1||DLG||Dlg||dlgA||CG1725||l(1)lpr-2||l(1)L11||l(1)G0342||l(1)G19||Discs large||discslarge||DLG-A||Dlg1||lethal(1)discs-la	32083	Dm.4352	X	10B6-10B10	mixed stage embryos, imaginal disks, and adult heads; embryo; head; ovary; whole body; fat body ;
370	943	67	CG31961	LD34582	CG31961	CG3381				-0.0562771	0.00589978	0.00603439	0.710397	0.607824	0.835446	0.663606	0.0623115	0.52054	0.36796		319048	Dm.4137	2L	24D8	embryo; adult testes; whole body; ovary; mixed stage embryos, imaginal disks, and adult heads ;
371	944	72	CG31637	LD35051	CG31637	CG9551				0.0997254	0.268667	0.133909	0.35522	0.50264	0.349551	0.511756	0.0341837	0.723734	0.436995	||CG13765||CG31637||CG9551||	33914	Dm.327	2L	26D9-26E1	embryo; head; mixed stage embryos, imaginal disks, and adult heads; ovary ;
372	945	72	CG32789	LD46530	CG2947	CG2947				0.0288441	0.00947003	-0.0265326	0.867613	0.651428	0.871044	0.674041	-0.0553767	0.645725	0.411488	||CG2947||CG32789||	31335	Dm.73	X	3F1-3F2	embryo; adult testes; ovary; mixed stage embryos, imaginal disks, and adult heads; whole body ;
373	947	72	CG9705	LD47312	CG9705					0.0202892	0.0206231	0.0779202	0.470724	0.543634	0.470379	0.551802	0.0576311	0.587011	0.391527		39875	Dm.7196	3L	73C4	embryo; head; mixed stage embryos, imaginal disks, and adult heads; fat body; embryonic 8-12 hr post-fertilization; ovary; head--brain & sensory organ; testis ;
374	949	70	CG1021	LD47668	CG1021					0.139707	0.130835	0.113895	0.956489	0.672448	0.970154	0.694886	-0.0258119	0.795976	0.459037		40792	Dm.4403	3R	83E5-83E6	embryo; mixed stage embryos, imaginal disks, and adult heads; head; salivary gland; adult testes; whole body ;
375	951	69	CG9134	LP02252	CG9134					0.0671423	-0.00113622	0.0657067	0.335318	0.493481	0.670698	0.615403	-0.00143559	0.98841	0.510388		38141	Dm.11093	3L	61F4	embryo; whole body; mixed stage embryos, imaginal disks, and adult heads; salivary gland; head ;
376	952	63	CG1342	LP03106	CG1342					0.0588908	0.148982	-0.0323491	0.501583	0.549271	0.518712	0.563826	-0.09124	0.492816	0.357457		43642	Dm.3561	3R	100A2	mixed stage embryos, imaginal disks, and adult heads; whole body; embryo ;
377	953	71	CG11073	GH02992	CG11073					-0.013137	0.0500594	0.0285948	0.7375	0.615744	0.758739	0.642615	0.0417317	0.660521	0.415343		37519	Dm.11193	2R	58B5-58B7	head; mixed stage embryos, imaginal disks, and adult heads; head--brain & sensory organ ;
378	955	70	CG5888	GH08155	CG5888					0.00906626	-0.193958	-0.14568	0.290984	0.479412	0.103443	0.411963	-0.154746	0.244484	0.251025	||BG:DS02780.1||CT18477||CG5888||	34980	Dm.11067	2L	35F12-36A1	mixed stage embryos, imaginal disks, and adult heads; embryo; head; salivary gland ;
379	958	72	CG13928	GH11843	CG13928					0.0082955	0.363946	0.375224	0.072614	0.385646	0.0755486	0.396204	0.366929	0.072207	0.14489		38195	Dm.11163	3L	62A12
380	959	72	CG32498	GH12916	CG32498			dnc	dunce	0.0887702	0.194294	0.155723	0.442413	0.534076	0.439281	0.543535	0.0669528	0.59906	0.39528	||EG:BACN5I9.2||CG10797||EG:96G10.7||EG:BACN05I09.3||CG32498||dnc||EG:140G11.4||CG10791||CG10792||CG14267||fs(1)M42||CG14268||	31309	Dm.4817	X	3C9-3D1	fat body; embryo; mixed stage embryos, imaginal disks, and adult heads; head; whole body; head--brain & sensory organ; ovary ;
381	961	59	CG31305	LD46175	CG6782	CG6782				-0.0177877	0.0144228	0.136416	0.413412	0.523787	0.749138	0.639339	0.154204	0.374028	0.309757		41385	Dm.21313	3R	86E12-86E13	embryo; head; ovary ;
382	962	72	CG9821	LD47990	CG9821					0.0877235	0.00664045	0.0771355	0.665903	0.594455	0.664941	0.613871	-0.010588	0.900804	0.488644		41058	Dm.3732	3R	85B2	mixed stage embryos, imaginal disks, and adult heads; embryo; whole body; salivary gland; embryonic 8-12 hr post-fertilization; head--brain & sensory organ; ovary; head; fat body ;
383	963	72	CG32593	LP11503	CG32593			Flo-2	flotillin 2	0.00585356	-0.155339	-0.118116	0.088939	0.394932	0.0907301	0.409742	-0.12397	0.0685045	0.140614	||CG32593||Flo-2||CG11547||CG14409||FLODm-2||	32425	Dm.6791	X	13A1	mixed stage embryos, imaginal disks, and adult heads; embryo; head; whole body; ovary ;
384	966	72	CG4026	SD07279	CG4026			IP3K1	Inositol 1,4,5-triphosphate kinase 1	0.0467655	0.00965276	0.0120852	0.949991	0.6712	0.951977	0.690762	-0.0346802	0.7294	0.438532	||IP3K1||D-IP3K1||UY530||CG4026||	34300	Dm.19808	2L	30C9-30D1	head--brain & sensory organ; ovary; whole body; fat body; mixed stage embryos, imaginal disks, and adult heads; embryo ;
385	967	63	CG7744	SD10769	CG7744					-0.0306656	-0.287087	-0.211381	0.176624	0.437938	0.149636	0.431981	-0.180715	0.228948	0.241956		37239	Dm.701	2R	56D8-56D9	mixed stage embryos, imaginal disks, and adult heads; embryo ;
386	968	71	CG7101	LD44815	CG7101					-0.0993673	-0.13147	-0.077074	0.558056	0.568052	0.668158	0.613871	0.0222933	0.842376	0.473619		32875	Dm.212	X	17E1	embryo; head ;
387	969	71	CG6647	GH11331	CG6647			porin	porin	-0.049569	-0.0212133	0.0571504	0.749412	0.619669	0.492354	0.559139	0.106719	0.224569	0.240254	||porin||CG6647||l(2)k05123||VDAC||Vdac||DmVDAC||POR-1||	34500	Dm.2994	2L	32B1	embryo; head; ovary; mixed stage embryos, imaginal disks, and adult heads; whole body; adult testes; testis; fat body; embryonic 8-12 hr post-fertilization ;
388	971	72	CG5638	GH14208	CG5638			Rh7	Rhodopsin 7	-0.113699	0.134074	0.186253	0.050998	0.366968	0.0517864	0.383868	0.299952	0.0528772	0.124963	||CG5638||rh7||Rh7||Rh||DMELRH7||rhodopsin||Rhodopsin||	39389	Dm.2696	3L	68F8-69A1	head; mixed stage embryos, imaginal disks, and adult heads ;
389	974	69	CG7672	GH20219	CG7672			gl	glass	0.1414	0.154069	0.110303	0.983145	0.677769	0.975455	0.696486	-0.0310964	0.82384	0.468213	||CG7672||none||SS3-2||Glass||rh||gl||E(sina)5||SY3-3||	42210	Dm.7107	3R	91A3	head; mixed stage embryos, imaginal disks, and adult heads; embryo; head--brain & sensory organ ;
390	977	62	CG15609	SD05215	CG15609					0.0153491	0.13997	0.124247	0.493553	0.547905	0.381353	0.525041	0.108898	0.397512	0.320215		36912	Dm.11203	2R	53E4-53E7	mixed stage embryos, imaginal disks, and adult heads; embryo; adult testes; head--brain & sensory organ; whole body; head ;
391	978	71	CG3086	SD05481	CG3086			MAPk-Ak2	MAP kinase activated protein-kinase-2	-0.00831017	0.00823282	0.0184878	0.96896	0.674731	0.977999	0.696711	0.026798	0.754599	0.44627	||MAP kinase activated protein kinase-2||MAPKAP||CG3086||MAPk-Ak2||DmMAPKAPK-2||	44573	Dm.1442	X	5C1-5C2	embryo; mixed stage embryos, imaginal disks, and adult heads; head; whole body; head--brain & sensory organ; ovary ;
392	979	72	CG9934	SD06937	CG9934					0.0297469	-0.00507935	-0.00147178	0.939506	0.669115	0.942993	0.688995	-0.0312187	0.745629	0.44349		34699	Dm.6565	2L	34A4	embryo; mixed stage embryos, imaginal disks, and adult heads; adult testes; salivary gland; head; testis; whole body; ovary ;
393	981	72	CG9098	SD09109	CG9098					-0.040402	0.00838944	-0.0105241	0.773829	0.626147	0.767826	0.646537	0.0298779	0.712364	0.433991		33840	Dm.1922	2L	26B3	embryo; ovary ;
394	982	72	CG7879	SD09402	CG7879					-0.0485033	0.0201793	0.0534376	0.770947	0.625849	0.773712	0.64771	0.101941	0.514685	0.366793		38184	Dm.21365	3L	62A9-62A10	mixed stage embryos, imaginal disks, and adult heads; testis; ovary; head; whole body ;
395	983	72	CG12601	GH01517	CG33485			dpr9		-0.0140649	0.171815	0.197574	0.164982	0.431205	0.165723	0.437318	0.211639	0.0545382	0.126844		41813	Dm.13367	3R	88E1	head; embryo; whole body ;
396	984	57	CG3714	GH04243	CG3714					0.114901	0.315841	0.188894	0.892771	0.659084	0.36971	0.520266	0.0739924	0.743388	0.442819		33626	Dm.11340	2L	24D8	embryo; mixed stage embryos, imaginal disks, and adult heads; head; fat body; whole body; head--brain & sensory organ; embryonic 8-12 hr post-fertilization ;
397	985	59	CG6287	GH03305	CG6287					0.0329564	-0.201909	-0.0712846	0.25993	0.46724	0.305294	0.494414	-0.104241	0.354607	0.300549		34554	Dm.4327	2L	32D5	ovary; head; whole body; mixed stage embryos, imaginal disks, and adult heads; embryo; salivary gland ;
398	992	72	CG18362	LD38259	CG18362			Mio	Mlx interactor	-0.187225	0.0282435	-0.0027336	0.278523	0.473112	0.278794	0.487046	0.184491	0.155825	0.20038	||dmondo||anon-39Da||Mio||CG18362||	35402	Dm.3459	2L	39C1-39D1	embryo; mixed stage embryos, imaginal disks, and adult heads; fat body; head; whole body; adult testes ;
399	1002	69	CG2960	RE10554	CG2960			RpL40	Ribosomal protein L40	0.178545	-0.134553	-0.166051	0.046557	0.364648	0.0859409	0.405652	-0.344596	0.0351341	0.106529	||DUb52||Dub52||RpL40||Ubi-f||BcDNA:RE10554||Ubi-f52||CG2960||ubiquitin 52-AA extension protein||Ub52||CEP52||	33629	Dm.19778	2L	24E1	head; fat body; embryo; ovary; whole body; salivary gland; head--brain & sensory organ; testis; mixed stage embryos, imaginal disks, and adult heads ;
400	1003	64	CG31121	RE11181	CG31121					0.0274588	-0.0136775	-0.294397	0.341336	0.496431	0.24342	0.475709	-0.321856	0.0343081	0.105361	||BcDNA:GH19411||CG31121||CG18655||CG11764||CG18633||	42975	Dm.4943	3R	96B2	mixed stage embryos, imaginal disks, and adult heads; embryo; whole body; head; fat body ;
401	1004	71	CG32982	RE11317	CG32982					-0.172019	-0.04986	-0.0349597	0.557149	0.567532	0.522794	0.565619	0.137059	0.26879	0.261997		34237	Dm.6376	2L	30A2	embryo; mixed stage embryos, imaginal disks, and adult heads; whole body; head ;
402	1005	72	CG11811	RE11961	CG11811					-0.00416452	0.118901	0.0134438	0.2638	0.468465	0.260642	0.478937	0.0176084	0.86065	0.478381		39213	Dm.6149	3L	67E6-67E7	embryo; mixed stage embryos, imaginal disks, and adult heads; fat body; ovary; head ;
403	1009	72	CG18408	RE22433	CG18408			CAP		-0.0357654	0.190856	0.427688	0.05511	0.368347	0.0548084	0.383868	0.463453	0.00150779	0.0275001	||CG18409||DCAP||CAP||Rexin||rexin||CG18408||CG3451||	36084	Dm.12546	2R	46F9-47A1	mixed stage embryos, imaginal disks, and adult heads; embryo; head; whole body; embryonic 8-12 hr post-fertilization ;
404	1010	66	CG12858	RE22711	CG12858					-0.0304284	-0.0747179	-0.0695827	0.831559	0.641013	0.933641	0.686932	-0.0391544	0.781686	0.454969		36634	Dm.12902	2R	51C1	mixed stage embryos, imaginal disks, and adult heads; embryo; head--brain & sensory organ; head; adult testes ;
405	1012	68	CG5827	RE23595	CG5827			RpL37A	Ribosomal protein L37A	0.0435839	-0.0264033	-0.0067849	0.946168	0.671102	0.901703	0.682545	-0.0503688	0.680921	0.422082	||CG5827||DmL37a||BcDNA:RE23595||RpL37a||BcDNA:RH41593||	44783	Dm.1819	2L	25C4	head; fat body; embryo; ovary; mixed stage embryos, imaginal disks, and adult heads; salivary gland; whole body ;
406	1013	72	CG32843	RE24343	CG32843					0.0386608	-0.0124261	0.0335789	0.939077	0.66911	0.941611	0.688454	-0.00508192	0.966417	0.504658	||CG17043||CG17415||CG32843||	36475	Dm.18828	2R	49F15-50A1	mixed stage embryos, imaginal disks, and adult heads; head; embryo ;
407	1014	68	CG13678	RE24439	CG13678					0.0994145	-0.0924037	0.0872851	0.381579	0.515572	0.388247	0.528326	-0.0121293	0.932739	0.495564		38922	Dm.6059	3L	66C1	embryo; mixed stage embryos, imaginal disks, and adult heads ;
408	1019	70	CG32046	RE37150	CG32046					-0.149578	0.207293	0.196919	0.028997	0.345565	0.0440578	0.383868	0.346496	0.00964081	0.060142		39145	Dm.918	3L	67C6	mixed stage embryos, imaginal disks, and adult heads; embryo; whole body; head ;
409	1028	72	CG3327	RE53253	CG3327			E23	Early gene at 23	0.144257	0.196332	0.144775	0.934886	0.668302	0.930182	0.686561	0.000517728	0.996099	0.512696	||CG3327||E23||CG15410||	43895	Dm.7972	2L	23E4-23E5	mixed stage embryos, imaginal disks, and adult heads; embryo; fat body; whole body; head; salivary gland ;
410	1035	69	CG40228	RE67573	CG40228					-0.103991	-0.197447	-0.231216	0.737302	0.615744	0.567747	0.577986	-0.127225	0.274134	0.264146		318417
411	1040	64	CG17523	RE69679	CG17523			GstE2	Glutathione S transferase E2	0.0277985	-0.282044	-0.299079	0.136763	0.415024	0.0929245	0.411239	-0.326877	0.0689301	0.141061	||CG17523||GstE2||DmGSTE2||	261582	Dm.5821	2R	55C6-55C7
412	1043	70	CG6500	RE72043	CG6500			Bx	Beadex	0.0775376	0.424337	0.256183	0.011108	0.328452	0.0145845	0.372434	0.178645	0.0634231	0.137391	||fliH||beadex||	32846	Dm.2877	X	17C3-17C4	embryo; ovary; head--brain & sensory organ; mixed stage embryos, imaginal disks, and adult heads ;
413	1044	60	CG4863	RE73632	CG4863			RpL3	Ribosomal protein L3	-0.02322	0.132219	-0.132319	0.508822	0.55175	0.509632	0.563826	-0.109099	0.578475	0.389463	||rpL3||RpL3||anon-EST:GressD4||CG4863||	41347	Dm.6703	3R	86D8	embryo; ovary; head; whole body; adult testes; mixed stage embryos, imaginal disks, and adult heads; head--brain & sensory organ; fat body; embryonic 8-12 hr post-fertilization; salivary gland ;
414	1045	62	CG8695	RE74287	CG8695			LvpL	Larval visceral protein L	-0.0813346	-0.0905487	-0.136875	0.794379	0.631776	0.92459	0.686464	-0.0555404	0.734845	0.440586	||hdl cuticle gene cluster.||L||V||LvpL||CG8695||	35826	Dm.529	2R	44D1	embryo; head; mixed stage embryos, imaginal disks, and adult heads ;
415	1047	70	RH01124	RH01124						-0.481577	-0.760741	-0.616501	0.773895	0.626147	0.806496	0.656084	-0.134923	0.589317	0.391874
416	1052	66	CG4629	RH22541	CG4629					0.0924792	-0.0654323	-0.12735	0.221669	0.453202	0.414949	0.533045	-0.219829	0.188864	0.220314		33284	Dm.19761	2L	21F1	head; mixed stage embryos, imaginal disks, and adult heads; adult testes; head--brain & sensory organ ;
417	1061	72	CG13608	RH54711	CG13608			mRpS24	mitochondrial ribosomal protein S24	0.137256	0.145551	0.104482	0.957793	0.672618	0.956047	0.692422	-0.0327744	0.737823	0.441597	||mRpS24||MrpS24||CG13608||MRP-S24||	42870	Dm.20242		95E6
418	1074	63	CG13090	AT10573	CG13090					-0.00988148	-0.166937	-0.299488	0.078877	0.389405	0.103958	0.411963	-0.289607	0.0454925	0.119575		34187	Dm.5113	2L	29D4	adult testes; mixed stage embryos, imaginal disks, and adult heads; embryo ;
419	1078	72	CG8335	AT12040	CG8335					-0.0722689	0.142053	0.05429	0.052969	0.366968	0.053415	0.383868	0.126559	0.101978	0.166315	||eIF3-S5||CG8335||	35547	Dm.17868	2R	42A14
420	1079	69	CG5180	AT12489	CG5180					-0.0231085	0.0982969	-0.117231	0.480695	0.545985	0.445795	0.544092	-0.0941223	0.401431	0.321745		192508	Dm.5103	3R	92F1	embryo; mixed stage embryos, imaginal disks, and adult heads; adult testes; whole body; embryonic 8-12 hr post-fertilization ;
421	1081	62	CG6485	AT21479	CG6485					0.0433019	-0.0583703	-0.0454569	0.581895	0.573513	0.688428	0.619494	-0.0887588	0.283362	0.267826		39926	Dm.5049	3L	74A4	adult testes; testis; mixed stage embryos, imaginal disks, and adult heads ;
422	1087	72	CG3849	AT23571	CG3849			Lasp		-0.0310883	-0.100082	-0.0184679	0.791708	0.631368	0.793019	0.653628	0.0126204	0.927898	0.494818		261571			73B6-73C1
423	1094	72	CG4651	GH08645	CG4651			RpL13	Ribosomal protein L13	-0.0432969	-0.0703591	-0.109868	0.903971	0.660126	0.900997	0.682545	-0.0665708	0.647973	0.412098	||bbc1||Bbc1||anon-EST:fe1D1||Dmbbc1||rpL13||Rpl13||RpL13||CG4651||	34329	Dm.21541	2L	30F5	head; embryo; ovary; whole body; adult testes; mixed stage embryos, imaginal disks, and adult heads; fat body; brain; embryonic 2 - 14 hours; embryonic 8-12 hr post-fertilization; salivary gland ;
424	1095	72	CG8285	GH10049	CG8285			boss	bride of sevenless	-0.0347793	0.122951	0.270396	0.418374	0.526705	0.42583	0.540123	0.305175	0.0171978	0.0739026	||F transcript||CG8285||X55887||Bos||F||Boss||boss||	43146	Dm.2358	3R	96F8	mixed stage embryos, imaginal disks, and adult heads; head; head--brain & sensory organ ;
425	1098	70	LD30825	LD30825						0.0688447	-0.129744	-0.116236	0.147969	0.416271	0.162179	0.432837	-0.185081	0.156494	0.200755
426	1101	72	LD41083	LD41083						0.140622	0.132785	0.109789	0.966782	0.674731	0.966761	0.693951	-0.0308322	0.679153	0.421279
427	1103	72	CG6779	LD47488	CG6779			RpS3	Ribosomal protein S3	0.0731602	0.215049	0.10376	0.449567	0.535578	0.449826	0.545006	0.0305994	0.797478	0.459571	||M(3)95A||M(3)Fla||Mw||M(3)B2||S3||CG6779||rps3 gene||M(3)124||M(3)w||rpS3||RpS3||dS3||ribosomal protein S3||M(3)B||Mw||RS3||DmRpS3||M(3R)w||X72921||	42761	Dm.20234	3R	94E13	head; embryo; ovary; whole body; mixed stage embryos, imaginal disks, and adult heads; fat body; adult testes; embryonic 8-12 hr post-fertilization; salivary gland; head--brain & sensory organ ;
428	1106	63	CG11138	SD02033	CG11138					0.0948115	-0.0520326	-0.0914402	0.185784	0.44149	0.238507	0.474816	-0.186252	0.116746	0.174227		32205	Dm.21409	X	11B1	mixed stage embryos, imaginal disks, and adult heads; embryo; fat body ;
429	1107	61	CG9766	SD06661	CG9766					0.0569624	-0.0245437	0.0145415	0.671243	0.594874	0.70424	0.623125	-0.042421	0.48636	0.355364		40539	Dm.13650	3R	82A1-82A3	head; mixed stage embryos, imaginal disks, and adult heads ;
430	1108	72	SD08107	SD08107						0.131237	0.112645	0.0587309	0.717494	0.609048	0.722751	0.630514	-0.0725058	0.321638	0.286852
431	1110	72	CG9917	SD11542	CG9917					-0.0579537	-0.062772	-0.0341606	0.966848	0.674731	0.967567	0.694259	0.0237932	0.843647	0.473946		32596	Dm.177	X	14B12	embryo; head; mixed stage embryos, imaginal disks, and adult heads; ovary ;
432	1111	70	CG10268	SD12705	CG10268					0.0797017	-0.0524991	-0.0191332	0.078822	0.389405	0.117702	0.420015	-0.0988349	0.211611	0.233762	||BcDNA:SD12705||CG10268||	35255	Dm.19074	2L	37F2	embryo; head; adult testes; ovary; mixed stage embryos, imaginal disks, and adult heads ;
433	1112	68	CG32803	SD13255	CG32803					-0.167632	-0.269064	-0.311977	0.228897	0.45703	0.514768	0.563826	-0.144344	0.329456	0.291222		326240	Dm.21386	X	2B14-2B15	embryo; mixed stage embryos, imaginal disks, and adult heads; ovary; fat body ;
434	1136	58	CG4120	XC00001	CG4120			Cyp12c1		-0.0418165	-0.230952	-0.206289	0.615103	0.580998	0.504503	0.562753	-0.164472	0.146084	0.19337	||CG4120||Cyp12c1||12c1||	40037	Dm.994	3L	75D6	head; embryo; head--brain & sensory organ; salivary gland; adult testes ;
441	1145	72	ACPH	EMPTY			Y			-0.225534	-0.334805	-0.322142	0.897589	0.659462	0.899266	0.68228	-0.0966081	0.593477	0.393553
442	1146	72	GPD	EMPTY			Y			-0.213008	-0.281931	-0.284897	0.945888	0.671102	0.946667	0.689548	-0.0718884	0.688877	0.425518
443	1149	72	YCPPW	EMPTY			Y			-0.265609	-0.606885	-0.441592	0.63088	0.584079	0.625781	0.598164	-0.175983	0.404262	0.323101
444	1150	71	Trap100	EMPTY			Y			-0.205341	-0.383757	-0.258478	0.809676	0.63509	0.795749	0.654045	-0.0531369	0.775035	0.452412
445	1151	71	Tropamin	EMPTY			Y			-0.228981	-0.337395	-0.338297	0.878751	0.655444	0.904738	0.682545	-0.109317	0.558815	0.381227
446	1156	64	LD02957	LD02957						0.00200556	-0.238233	-0.297024	0.046738	0.364648	0.0440363	0.383868	-0.299029	0.113674	0.172463
447	1158	57	LD10778	LD10778						0.0417657	-0.0254278	0.0368137	0.78954	0.63045	0.747331	0.638675	-0.004952	0.961056	0.503287
448	1162	72	CG6606	GM01994	CG6606			l(1)G0003		-0.221371	0.321152	0.508732	0.000787	0.207899	0.00078827	0.257103	0.730103	0.0001	0.00796512		32850	Dm.208	X	17C6-17C7	embryo; mixed stage embryos, imaginal disks, and adult heads; head; ovary; adult testes; whole body; head--brain & sensory organ ;
449	1163	60	CG6297	LD01190	CG6297			JIL-1		-0.13699	0.110609	-0.00792285	0.217114	0.450637	0.313047	0.49818	0.129067	0.359017	0.302441	||JIL1||CG6297||MSK||2Ab17||JIL-1||Jil-1||JIL||	39241	Dm.3098	3L	68A5-68A6	mixed stage embryos, imaginal disks, and adult heads; adult testes; embryo; fat body; salivary gland; ovary; head ;
450	1164	72	CG9212	LD01807	CG9212			Nipsnap		-0.156008	0.30033	0.438445	0.019844	0.334327	0.0199281	0.372434	0.594453	0.001042	0.0219623	||CG9212||Nipsnap||	32573	Dm.3733	X	14A7-14A8	mixed stage embryos, imaginal disks, and adult heads; embryo; fat body; ovary; whole body; head ;
451	1166	72	CG5650	LD03380	CG5650			Pp1-87B	Protein phosphatase 1 at 87B	-0.148263	0.18019	0.228673	0.022374	0.334327	0.0212287	0.372434	0.376935	0.000857531	0.0204012	||PP1 87B||PP187B||PP1A87B||l(3)87Bg||l(3)ck19||Suvar(3)6||l(3)j6E7||PP1-87B||Pp1-87B||Pp1-87Bb||PP1Alpha2||Pp1||PP1||Protein phosphatase 1||PP1c||ck19||Su(Var)3-6||Su(var)3-6||Su-var(3)6||su-var(3)6||PP-1Alpha||Pp-1Alpha||CG5650||Su(var)(3)6||PP1Alpha87B	49260	Dm.1623	3R	87B9-87B10	embryo; head; mixed stage embryos, imaginal disks, and adult heads; whole body; ovary; adult testes; fat body ;
452	1169	68	GM04775	GM04775						-0.109719	0.0138316	-0.0168933	0.164671	0.431205	0.275401	0.486575	0.0928257	0.302688	0.277088		251812			2B
453	1170	72	CG8421	GM05229	CG8421			Asph	Aspartyl beta-hydroxylase	-0.097638	-0.0308534	0.0208303	0.310547	0.484738	0.305074	0.494414	0.118468	0.118342	0.175192	||CG8421||BAH/humbug||Asph||CG18658||	36778	Dm.11789	2R	52E4-52E5	mixed stage embryos, imaginal disks, and adult heads; embryo; ovary; adult testes ;
454	1176	60	CG8161	GM08734	CG8161			Rlb1		-0.00567744	-0.0240036	0.0599986	0.696357	0.602963	0.865063	0.672207	0.0656761	0.60988	0.398524		41139	Dm.1124	3R	85D21	head; ovary ;
455	1178	65	CG3917	LD12257	CG3917			Grip84	gamma-tubulin ring protein 84	-0.113115	0.142417	0.145751	0.112459	0.404189	0.144135	0.430111	0.258865	0.00512753	0.0437983	||Dgrip84||CG3917||Grip84||	32946	Dm.2809	X	18D1	embryo; mixed stage embryos, imaginal disks, and adult heads; ovary ;
456	1185	66	CG10370	GH12068	CG10370			Tbp-1	Tat-binding protein-1	-0.0989457	-0.00271678	0.0658985	0.654189	0.59024	0.61607	0.59451	0.164844	0.179725	0.215567	||BcDNA:GH12068||Tbp-1||CG10370||DmTBP-1||p50||BcDNA.GH12068||l(3)04210||Tbp1||Pros26S-RS6A||Rpt5||Dm_Rpt5a||Dm_Rpt5b||Pros26S||dRpt5||	42805	Dm.10261	3R	95B1	embryo; adult testes; ovary; head--brain & sensory organ; embryonic 8-12 hr post-fertilization; fat body; head; whole body; mixed stage embryos, imaginal disks, and adult heads; testis ;
457	1188	71	LD25338	LD25338						0.0372484	-0.0435742	-0.00651647	0.34388	0.496788	0.356079	0.515704	-0.0437649	0.650086	0.412851
458	1189	69	CG31683	GH02384	CG31683	CG18858				-0.171369	-0.0323723	0.244951	0.078925	0.389405	0.0885079	0.40623	0.41632	0.0125839	0.0655036		261623	Dm.3177	2L	38C7	embryo; salivary gland; head; whole body; fat body; adult testes ;
459	1190	65	CG10888	GH02505	CG10888			Rh3	Rhodopsin 3	0.0981594	0.12086	0.103218	0.909186	0.662555	0.981507	0.697297	0.00505874	0.967826	0.505108	||Rh||CG10888||rh3||Rh3||RH3||rhodopsin||Rhodopsin||Dm Rh3||FBgn0003249||DMELRH3||	42398	Dm.2396	3R	92C5	head; head--brain & sensory organ; mixed stage embryos, imaginal disks, and adult heads ;
460	1192	71	CG7985	GH04120	CG7985					0.0632225	0.0594299	0.0138147	0.874616	0.653744	0.878094	0.676268	-0.0494078	0.54825	0.377173		42178	Dm.3028	3R	90F7	head; ovary; mixed stage embryos, imaginal disks, and adult heads ;
461	1194	68	CG7461	LD24929	CG7461					0.0298913	-0.283279	-0.217047	0.059344	0.36919	0.0391065	0.383868	-0.246938	0.0991281	0.164588		37217	Dm.11621	2R	56C9-56C10	embryo; head; mixed stage embryos, imaginal disks, and adult heads; fat body; whole body; adult testes ;
462	1196	66	CG6405	GH04442	CG6405					-0.0199513	-0.14367	-0.0947862	0.598407	0.57658	0.582443	0.582194	-0.0748348	0.456793	0.343639		34654	Dm.3936	2L	33E4	head; adult testes ;
463	1197	72	CG3613	GH05812	CG3613			qkr58E-1	quaking related 58E-1	-0.174243	0.0078034	0.131896	0.013425	0.328452	0.0125933	0.372434	0.30614	0.00609997	0.0485814	||KH-domain||qkr58E-1||qrk58E-1||CG3613||	37561	Dm.2571	2R	58D8	mixed stage embryos, imaginal disks, and adult heads; head; embryo ;
464	1201	66	CG4454	LD36125	CG4454					0.0694533	-0.0622935	0.073082	0.218014	0.450818	0.136439	0.427448	0.00362872	0.963195	0.504104		34245	Dm.21364	2L	30A6	embryo; mixed stage embryos, imaginal disks, and adult heads; embryonic 8-12 hr post-fertilization; testis; whole body; head ;
465	1202	58	CG10009	LD37139	CG10009			Noa36		0.0670691	-0.00230589	0.0806723	0.873264	0.65325	0.677798	0.616578	0.0136033	0.900482	0.48864	||CG10009||NOA 36||NOA36||Noa36||	43384	Dm.7297	3R	98D6	embryo; adult testes; ovary; whole body; head; mixed stage embryos, imaginal disks, and adult heads ;
466	1203	66	CG11820	LD40504	CG11820					-0.0344161	-0.153192	-0.222765	0.348267	0.499383	0.298591	0.492752	-0.188349	0.147438	0.194515		43004	Dm.2031	3R	96B19	head; adult testes; mixed stage embryos, imaginal disks, and adult heads; embryo ;
467	1204	72	CG32555	LD41365	CG32555	CG8267		RhoGAPp190		0.0868472	0.0356525	0.0188933	0.78408	0.62893	0.783752	0.650684	-0.0679539	0.404982	0.32312	||CG8267||RhoGAP||BcDNA:GM05133||DRhoGAP||CG8240||RhoGAP-16B12||RhoGAPp190||p190RhoGAP||p190 RhoGAP||D-p190||BcDNA:GH17919||CG32555||	32743	Dm.20384	X	16B10	mixed stage embryos, imaginal disks, and adult heads; embryo; whole body; head; ovary; head--brain & sensory organ; adult testes; salivary gland ;
468	1206	72	CG5739	LD45253	CG5739					-0.0120509	-0.115634	-0.0939378	0.424876	0.528211	0.427635	0.540213	-0.0818869	0.192387	0.2222		34353	Dm.7180	2L	31B1	embryo; head; mixed stage embryos, imaginal disks, and adult heads; fat body; whole body ;
469	1207	70	CG8505	LD46766	CG8505					0.098198	0.130685	0.0939438	0.971182	0.675141	0.880277	0.676303	-0.00425418	0.96844	0.505208		36351	Dm.581	2R	49A2	head; mixed stage embryos, imaginal disks, and adult heads; embryo ;
470	1208	71	CG13852	LD47553	CG13852					0.0352214	0.063906	0.146502	0.830775	0.641013	0.854612	0.668123	0.11128	0.418239	0.328063		42634	Dm.3572	3R	94A12	mixed stage embryos, imaginal disks, and adult heads; embryo; ovary; adult testes; whole body ;
471	1212	59	CG18005	LD21347	CG18005					-0.00882733	-0.0537078	-0.348711	0.05741	0.368364	0.104478	0.412029	-0.339883	0.0584107	0.131847		41091	Dm.2111	3R	85C4	embryo; adult testes; head; fat body; mixed stage embryos, imaginal disks, and adult heads ;
472	1213	72	CG7001	LD21956	CG7001			Pk17E	Protein kinase-like 17E	-0.0133757	0.0597123	-0.00849184	0.898657	0.659462	0.898988	0.68228	0.00488381	0.965311	0.504658	||Pk17E||3-10||CG7001||BIN4||Bin4||bin4||Pk||	45970	Dm.7324	X	17D6-17E1
473	1218	59	CG32529	GH14389	CG32529	CG11936				0.0736486	0.0207325	-0.0537357	0.821551	0.638902	0.787252	0.652033	-0.127384	0.409632	0.325155		33000	Dm.8399	X	18F4-19A2	mixed stage embryos, imaginal disks, and adult heads; head; adult testes; whole body ;
474	1227	72	CG8585	GH23838	CG8585			Ih	I<down>h</down> channel	-0.00627008	0.00746376	0.0699987	0.747734	0.619204	0.745474	0.638326	0.0762688	0.460174	0.344737	||putative-voltage-and-cyclic-nucleotide-gated-ion-channel||putative Ih-channel||Ih||DMIH||CG8585||	36589	Dm.3330	2R	50E9-50F1	mixed stage embryos, imaginal disks, and adult heads; embryo; head ;
475	1228	59	GH24078	GH24078						0.00462032	0.0275959	0.0760554	0.990945	0.678904	0.885732	0.677512	0.0714351	0.613303	0.400257
476	1232	67	CG32698	GH26663	CG32698	CG9678				0.0728456	-0.01351	0.0738163	0.081781	0.389405	0.0693497	0.392484	0.000970712	0.991825	0.511368	||CG9678||CG9683||CG32698||	31915	Dm.119	X	9A2	head; whole body; testis; fat body ;
477	1234	61	CG11956	LD35296	CG11956			SP1029		-0.218982	0.0975712	0.0255963	0.049154	0.366643	0.111417	0.417925	0.244578	0.0716436	0.144812	||CG11956||SP1029||	53473	Dm.6649	3R	99A4-99A5	embryo; mixed stage embryos, imaginal disks, and adult heads; head; whole body ;
478	1235	72	CG11798	LD36410	CG11798			chn	charlatan	-0.0368428	0.120418	0.132634	0.237169	0.459381	0.236256	0.474492	0.169477	0.297979	0.274566		36678	Dm.11696	2R	51E2	mixed stage embryos, imaginal disks, and adult heads; embryo; head; head--brain & sensory organ; embryonic 8-12 hr post-fertilization; adult testes ;
479	1236	59	CG6394	LD36616	CG6394			GalNAc-T2	UDP-N-acetyl-alpha-D-galactosamine:polypeptide N-acetylgalactosaminyltransferase 2	-0.109688	-0.00751011	0.0124252	0.630265	0.583851	0.711641	0.62648	0.122113	0.267226	0.261348	||CG6394||pgant7||GalNAc-T2||dGalNAc-T2||	32836	Dm.7692	X	17B6	embryo; mixed stage embryos, imaginal disks, and adult heads; whole body; adult testes; head; testis ;
480	1238	60	CG11771	LD37516	CG11771					-0.215931	-0.121109	-0.0576342	0.361992	0.505512	0.552913	0.574051	0.158297	0.300974	0.276154	||anon-EST:Posey100||CG11771||	42984	Dm.3543	3R	96B10	embryo; mixed stage embryos, imaginal disks, and adult heads; whole body ;
481	1239	71	CG11417	LD38432	CG11417					-0.0416355	0.0743575	0.165547	0.398314	0.521586	0.360286	0.516801	0.207183	0.0639636	0.137725		31083	Dm.11	X	1F4	embryo; ovary; whole body; mixed stage embryos, imaginal disks, and adult heads; adult testes ;
482	1240	69	CG4645	LD38670	CG4645					0.0702896	0.0893284	0.137137	0.91463	0.663896	0.914896	0.684637	0.0668478	0.61305	0.400201		32244	Dm.4127	X	11D1-11D2	mixed stage embryos, imaginal disks, and adult heads; embryo; fat body; adult testes ;
483	1243	72	CG32447	LP07906	CG32447	CG7155				-0.112182	0.142887	0.166303	0.028113	0.343225	0.0297056	0.379592	0.278485	0.0118493	0.0643613	||CG14571||CG7155||CG32447||	40412	Dm.9812	3L	78E4	mixed stage embryos, imaginal disks, and adult heads; whole body; head; embryo ;
484	1244	71	CG1620	LP08674	CG1620					-0.00507784	0.0249895	0.204576	0.038819	0.358872	0.0440667	0.383868	0.209654	0.0795036	0.148518		35678	Dm.4394	2R	43C5-43C6	embryo; mixed stage embryos, imaginal disks, and adult heads; head; fat body; whole body; ovary; adult testes ;
485	1245	68	CG5058	LP11035	CG5058			grh	grainy head	-0.0121164	-0.0116468	0.00529694	0.921918	0.665408	0.992219	0.699533	0.0174134	0.885147	0.484376	||grh||hsk||NTF-1||EG:191D12.1||Elf1||elf1||Ntf||l(2)s2140||Elf-1||	37038	Dm.3595	2R	54E10-54F1	mixed stage embryos, imaginal disks, and adult heads; embryo; head; whole body ;
486	1246	71	CG7793	SD01193	CG7793			Sos	Son of sevenless	0.000962527	-0.0956827	-0.0696816	0.449187	0.535578	0.510884	0.563826	-0.0706441	0.225205	0.240336	||E(var)189||CG7793||l(2)Sos||Sos1||EK2-8||l(2)br24||l(2)br25||34Ea||EY2-3||2.3||sos||Sos||SOS||l(2)k06321||l(2)k05224||E(sev)2A||dme-SOS||dSos||BG:DS00941.4||br24||br25||l(2)34Ea||Su(tor)2-2||	34790	Dm.4109	2L	34E4	embryo; mixed stage embryos, imaginal disks, and adult heads; head; whole body ;
487	1247	63	CG3615	SD01812	CG3615					-0.071764	0.0859047	-0.152249	0.331928	0.49199	0.44815	0.544092	-0.0804847	0.48038	0.352923		36821	Dm.651	2R	53A5-53B1	embryo; head; whole body; mixed stage embryos, imaginal disks, and adult heads; salivary gland; embryonic 8-12 hr post-fertilization ;
488	1248	67	CG7033	SD02216	CG7033					-0.0611406	0.0989073	0.0700004	0.59266	0.574522	0.534372	0.568054	0.131141	0.158343	0.201772		31838	Dm.113	X	8C8	adult testes; ovary; mixed stage embryos, imaginal disks, and adult heads; embryo; whole body; head ;
489	1249	61	CG10697	GH14812	CG10697			Ddc	Dopa decarboxylase	0.0903054	-0.0957811	-0.0265777	0.809694	0.63509	0.818633	0.659526	-0.116883	0.4788	0.352923	||l(2)k02104||fDDC||CG10697||l(2)37Ch||l(2)37Bl||AADC||dopa decarboxylase||DDC||Ddc||ddc||DdcDm||transcription unit No. 3||5-HT||	35190	Dm.12979	2L	37C1	head; mixed stage embryos, imaginal disks, and adult heads; embryo; salivary gland; whole body; head--brain & sensory organ ;
490	1251	71	CG9581	GH19483	CG9581					0.00274757	0.0136898	-0.00252316	0.989367	0.678299	0.98079	0.697091	-0.00527073	0.946899	0.499975		33017	Dm.6077	X	19B3	embryo; head; mixed stage embryos, imaginal disks, and adult heads; whole body; ovary; fat body; head--brain & sensory organ; adult testes; testis ;
491	1253	67	CG8735	GH24644	CG8735					-0.138531	0.0137367	0.130736	0.124065	0.408642	0.151168	0.431981	0.269267	0.00442324	0.0420488		35842	Dm.531	2R	44D4	adult testes; whole body; head; embryo; mixed stage embryos, imaginal disks, and adult heads; ovary ;
492	1254	58	CG11140	GH25629	CG11140			Aldh-III	Aldehyde dehydrogenase type III	0.104558	0.0513021	0.0910774	0.792531	0.631395	0.928774	0.686561	-0.013481	0.934728	0.4964	||l(2)03610||CG11140||Aldh-III||Fatty aldehyde dehydrogenase||Dhap||FALDH||	45398	Dm.7844	2R	43C4	embryo; mixed stage embryos, imaginal disks, and adult heads; head; salivary gland; embryonic 8-12 hr post-fertilization; whole body; adult testes; ovary ;
493	1256	72	CG8001	GH28796	CG8001					0.00808227	0.0563121	0.272967	0.168109	0.433962	0.165455	0.437318	0.264885	0.0391835	0.110792		38224	Dm.11883	3L	62B3	adult testes; head; embryo; testis; whole body ;
494	1257	69	GH05702	GH05702						0.00760673	-0.190633	-0.153919	0.501622	0.549271	0.430803	0.54071	-0.161526	0.207509	0.232221		251899
495	1258	71	CG32529	GH07949	CG32529	CG11936				-0.121139	0.0527108	0.0733585	0.313998	0.486779	0.315382	0.499104	0.194497	0.0972551	0.163273		33000	Dm.8399	X	18F4-19A2	mixed stage embryos, imaginal disks, and adult heads; head; adult testes; whole body ;
496	1259	72	CG6119	GH16917	CG6119		V			-0.0681108	-0.00682747	-0.0940713	0.368153	0.508453	0.372193	0.52056	-0.0259605	0.753118	0.445606		36502	Dm.14748	2R	50A15	head; mixed stage embryos, imaginal disks, and adult heads; embryo; adult testes; whole body ;
497	1260	68	GH22607	GH22607						-0.0278912	-0.10896	-0.141577	0.892988	0.659084	0.734621	0.635733	-0.113685	0.326556	0.289724
498	1261	71	CG7574	GM13608	CG7574			bip1		0.0159428	-0.169951	-0.217111	0.172611	0.435996	0.13603	0.427448	-0.233054	0.0730047	0.145475		38891	Dm.9548	3L	66B3	embryo; ovary; mixed stage embryos, imaginal disks, and adult heads; head ;
499	1262	72	CG5081	LD23667	CG5081			Syx7	Syntaxin 7	-0.0475575	-0.0895229	-0.131806	0.59183	0.574394	0.595142	0.587486	-0.084248	0.307946	0.279121	||CG5081||Syx7||SYX7||DmSyx7||Dm Syx7||Syntaxin7||	36173	Dm.562	3L	78D2	embryo; mixed stage embryos, imaginal disks, and adult heads; head; fat body; salivary gland; whole body; ovary; adult testes ;
500	1263	71	CG3430	LD32660	CG3430					0.0254575	-0.0924582	-0.233919	0.5259	0.557186	0.352892	0.514756	-0.259377	0.0946867	0.161676		33976	Dm.2057	2L	27C7	embryo; mixed stage embryos, imaginal disks, and adult heads; ovary; whole body ;
501	1265	72	CG13503	GH25793	CG13503					-0.0414792	0.185146	0.303126	0.031936	0.348009	0.031266	0.383868	0.344605	0.00421979	0.0414904		37521	Dm.7264	2R	58B8-58B9	embryo; mixed stage embryos, imaginal disks, and adult heads; adult testes; whole body ;
502	1268	66	CG6686	LD23187	CG6686					0.025257	-0.0447612	0.0938499	0.865608	0.651157	0.664781	0.613871	0.0685929	0.680891	0.422082		34608	Dm.7251	2L	33B5	embryo; mixed stage embryos, imaginal disks, and adult heads; head; whole body; ovary ;
503	1269	72	LD28384	LD28384						-0.0276999	0.0799702	0.280342	0.046486	0.364648	0.0471409	0.383868	0.308041	0.0176585	0.0743875		261291
504	1270	72	CG8817	LD28949	CG8817			lilli	lilliputian	0.0806641	0.00255827	0.0254712	0.739177	0.615744	0.736822	0.636486	-0.0551929	0.481165	0.352923	||BcDNA:GM02019||CG8817||l(2)K00632||Su(Raf)2A||Su(Raf)2a||lilli||SS2-1||l(2)k16124||l(2)00632||l(2)23Cc||SY2-1||l(2)k07920||l(2)K07920||	33496	Dm.2778	2L	23C2	mixed stage embryos, imaginal disks, and adult heads; ovary; head; embryo; testis; adult testes ;
505	1273	72	CG33144	GH08706	CG33144	CG12339				0.118413	0.0655938	0.0843159	0.812902	0.636328	0.816353	0.658902	-0.0340975	0.712948	0.433991		36131	Dm.10908	2R	47B9-47B13	mixed stage embryos, imaginal disks, and adult heads; whole body; adult testes; head; embryo ;
506	1274	72	CG11462	GH09844	CG11462					0.0765636	0.219791	0.256409	0.401666	0.521586	0.398491	0.529633	0.179845	0.208559	0.23283		31514	Dm.19672	X	5C3
507	1275	69	CG3376	GH14130	CG3376					0.0560543	-0.233811	-0.286525	0.008717	0.328452	0.0172478	0.372434	-0.342579	0.00464354	0.0425117	||aSMase||CG3376||	37884	Dm.4051	2R	60C4	head; embryo; mixed stage embryos, imaginal disks, and adult heads; whole body ;
508	1276	72	CG1358	GH15861	CG1358					-0.0409065	0.176559	0.226662	0.224103	0.453933	0.218492	0.464276	0.267569	0.00205895	0.03187		35697	Dm.7075	2R	43E3-43E4	head; mixed stage embryos, imaginal disks, and adult heads; embryo; ovary ;
509	1279	67	CG8233	LD22513	CG8233					-0.000471344	-0.19311	-0.219307	0.117148	0.406062	0.142257	0.42984	-0.218835	0.0443522	0.118005		36560	Dm.615	2R	50E1	embryo; head; mixed stage embryos, imaginal disks, and adult heads; whole body ;
510	1280	71	CG5787	LD23647	CG5787					0.0131616	0.0452817	-0.105113	0.646987	0.587832	0.626172	0.598164	-0.118274	0.286092	0.269141		34684	Dm.11772	2L	33F3	embryo; adult testes; mixed stage embryos, imaginal disks, and adult heads; ovary; whole body; testis ;
511	1282	71	CG5394	LD42739	CG5394			Aats-glupro	Glutamyl-prolyl-tRNA synthetase	0.00233943	-0.229855	-0.272749	5.5e-05	0.0871749	0.000255555	0.217685	-0.275088	0.00106628	0.0219623	||Aa-tRNA-syn-glupro||aminoacyl-tRNA synthetase||glutamyl-prolyl-tRNA synthetase||AATS||ERS||GluPro-RS||GluRS||GluProRS||Aats-glu||CG5394||Aats-glupro||AATs-GluPro||	42834	Dm.1304	3R	95D1	head; embryo; mixed stage embryos, imaginal disks, and adult heads; whole body; adult testes ;
512	1285	63	CG32796	SD07678	CG32796	CG7894				0.0183193	-0.00848051	-0.0184083	0.832769	0.641377	0.949983	0.690451	-0.0367276	0.734218	0.44032	||CG13756||CG32796||CT23737||CG7894||EG:BACH59J11.2||CT33235||	31229	Dm.40	X	3A3	mixed stage embryos, imaginal disks, and adult heads; embryo; adult testes; head ;
513	1286	72	CG17800	SD09407	CG17800			Dscam	Down syndrome cell adhesion molecule	-0.0794848	0.256912	0.201345	0.036023	0.35273	0.0354747	0.383868	0.28083	0.0049572	0.0430692	||CT39257||l(2)05518||Dscam||p270||Neu1||Dscam1||CG17800||l(2)43Bc||43Bc||	35652	Dm.2832	2R	43B1	mixed stage embryos, imaginal disks, and adult heads; head; head--brain & sensory organ; embryo ;
514	1287	68	CG31531	GH25780	CG31531	CG1054				0.0406354	0.197483	0.0287615	0.4348	0.530834	0.514287	0.563826	-0.0118738	0.922996	0.493816		40583	Dm.11428	3R	82D1-82D2	embryo; mixed stage embryos, imaginal disks, and adult heads; whole body; head; ovary ;
515	1294	72	RE02357	RE02357	CG5620					-0.135564	0.194717	0.245319	0.036052	0.35273	0.0350714	0.383868	0.380882	0.0103174	0.0614736		39399	Dm.15356	3L	69A2-69A4	mixed stage embryos, imaginal disks, and adult heads; embryo; head; adult testes ;
516	1295	63	CG4972	RE02878	CG4972					0.0473481	-0.236306	-0.312907	0.101123	0.395217	0.0498559	0.383868	-0.360255	0.00628323	0.0494776		34388	Dm.13281	2L	31D5-31D6	mixed stage embryos, imaginal disks, and adult heads; embryo; adult testes; ovary; head ;
517	1303	68	CG11584	RE15373	CG11584					0.000313337	0.0403574	-0.0793385	0.688239	0.599303	0.746989	0.638675	-0.0796519	0.528226	0.37076		32363	Dm.23159	X	12E2	embryo; mixed stage embryos, imaginal disks, and adult heads; adult testes ;
518	1305	64	CG14327	RE25364	CG14327					0.0847284	-0.0354407	0.0796047	0.635267	0.584701	0.81345	0.658414	-0.0051237	0.975499	0.506725		42118	Dm.16763	3R	90B6	embryo ;
519	1306	72	RE25514	RE25514						0.0349344	-0.142105	-0.133986	0.380464	0.515343	0.382265	0.525632	-0.168921	0.0870372	0.155568
520	1309	69	CG13969	RE26924	CG13969			bwa	brain washing	0.104395	0.0523559	-0.024325	0.523019	0.555619	0.479726	0.556061	-0.12872	0.425809	0.331067	||38B.6||bwa||CG13969||	250736	Dm.14445	2L	38B2-38B3	embryo; head; mixed stage embryos, imaginal disks, and adult heads; whole body; adult testes ;
521	1317	72	CG8116	RE40776	CG8116					-0.266659	0.166569	0.317412	0.012338	0.328452	0.0123692	0.372434	0.584071	0.0123909	0.0655036		41035	Dm.5202	3R	85A8-85A9	embryo; mixed stage embryos, imaginal disks, and adult heads; head ;
522	1318	58	CG6494	RE40955	CG6494			h	hairy	-0.0969154	0.0866504	-0.325655	0.225107	0.454946	0.120631	0.420015	-0.22874	0.102979	0.166359	||h||CG6494||dDr1||8247||l(3)08247||brr||l(3)rM384||	38995	Dm.2554	3L	66D10	mixed stage embryos, imaginal disks, and adult heads; head; whole body; embryo ;
523	1326	72	CG30418	RE56892	CG30418			nord	nord	-0.0637086	-0.0344873	0.112847	0.590328	0.574394	0.595805	0.587486	0.176556	0.243988	0.250723		37882	Dm.5164	2R	60C3-60C4	adult testes; head; embryo; whole body ;
524	1328	64	CG6520	RE57682	CG6520					-0.00746032	-0.111216	-0.0720248	0.779956	0.627527	0.740658	0.636893	-0.0645644	0.537876	0.373583		36967	Dm.5875	2R	54B17	mixed stage embryos, imaginal disks, and adult heads; embryo ;
525	1329	68	CG32717	RE70031	CG32717			sdt	stardust	0.0215885	0.150484	0.0020539	0.525338	0.556963	0.581062	0.582194	-0.0195346	0.889986	0.485038	||CG12658||l(1)7Ef||CG15340||CG15341||CG1617||std||sdt||CG32716||CG32717||CG15339||	44861	Dm.17605	X	7D17-7D22	mixed stage embryos, imaginal disks, and adult heads; embryo; head ;
526	1333	66	CG14534	RE71854	CG14534					0.110224	0.087631	0.127925	0.961382	0.673796	0.968157	0.694294	0.0177003	0.888264	0.484542		34075	Dm.6349	2L	28D2	embryo; mixed stage embryos, imaginal disks, and adult heads; whole body ;
527	1335	72	CG1691	RE72930	CG1691			Imp	IGF-II mRNA-binding protein	0.0649483	0.110799	-0.0209911	0.671014	0.594874	0.667549	0.613871	-0.0859394	0.35006	0.298427	||anon-EST:fe2B3||dIMP||cg1691||CG1691||IGF-II||l(1)G0072||Imp||	32009	Dm.3773	X	9F2-9F4	mixed stage embryos, imaginal disks, and adult heads; embryo; head; ovary; embryonic 2 - 14 hours; adult testes; testis ;
528	1350	69	RH33575	RH33575						0.0985702	0.062777	-0.133127	0.1933	0.445255	0.301	0.493091	-0.231698	0.0785002	0.14834
529	1355	72	RH58448	RH58448						0.029682	0.155826	0.195155	0.216626	0.450637	0.220128	0.464276	0.165472	0.293938	0.273171
530	1359	72	CG11099	RH62264	CG11099					0.0338879	-0.0564685	-0.336372	0.070396	0.381917	0.0682411	0.390607	-0.370259	0.00518593	0.0439696		37282	Dm.6690	2R	56F10-56F11	head; mixed stage embryos, imaginal disks, and adult heads; head--brain & sensory organ ;
531	1360	72	RH62702	RH62702						-0.0121562	0.112053	0.125841	0.465277	0.541197	0.465683	0.549677	0.137998	0.412832	0.326286		261648
532	1362	58	CG7362	AT01479	CG7362					0.271796	-0.0706107	-0.123298	0.163199	0.43063	0.129469	0.424399	-0.395094	0.00291357	0.0376285		41787	Dm.13700	3R	88D2	mixed stage embryos, imaginal disks, and adult heads; adult testes; testis ;
533	1367	59	CG4605	AT03279	CG4605			Acp32CD	Accessory gland-specific peptide 32CD	0.00100523	-0.0511063	-0.185023	0.57624	0.572447	0.476275	0.555786	-0.186029	0.20668	0.231946	||Acp32CD||CG4605||Accessory gland protein 32CD||	34531	Dm.4870	2L	32D1	adult testes ;
534	1370	70	CG18131	AT12853	CG18131					0.114391	0.12194	-0.123833	0.5992	0.576604	0.590797	0.585698	-0.238224	0.135905	0.18737		33331	Dm.14375	2L	22A2	adult testes; testis ;
535	1371	69	CG4760	AT13332	CG4760			bol	boule	-0.0668466	0.0795463	-0.174211	0.398019	0.521586	0.375964	0.52203	-0.107365	0.38902	0.315985	||BcDNA:AT13332||CG4760||bol||CG4727||ms(3)07272||Boule||	39049	Dm.20499	3L	66F5-66F6	mixed stage embryos, imaginal disks, and adult heads; head; testis; adult testes; fat body; embryo ;
536	1374	68	CG5075	AT13860	CG5075					-0.11119	-0.25617	-0.345197	0.512957	0.553158	0.328629	0.504164	-0.234008	0.118377	0.175192		34695	Dm.7785	2L	34A3	adult testes; testis ;
537	1375	60	AT14266	AT14266						0.110564	-0.2612	-0.317924	0.064319	0.37524	0.0931804	0.411344	-0.428488	0.0106234	0.0615391		251932
538	1382	64	CG13030	AT26312	CG13030					0.0172883	-0.299296	-0.325	0.063931	0.37524	0.0584109	0.383868	-0.342289	0.0218398	0.0840271		39885	Dm.7821	3L	73D3	adult testes; testis; head ;
539	1387	64	CG4723	GH14155	CG4723					0.0696531	-0.0592869	-0.123015	0.53268	0.559878	0.582295	0.582194	-0.192668	0.227873	0.241547		42700	Dm.13364	3R	94C4	head; mixed stage embryos, imaginal disks, and adult heads ;
540	1388	60	CG12665	GH14608	CG12665			Obp8a	Odorant-binding protein 8a	-0.0612631	-0.0862379	-0.118874	0.860389	0.649968	0.783899	0.650684	-0.0576111	0.576121	0.388706	||8a||Obp8a||CG12665||	31860	Dm.7967	X	8D9	head ;
541	1390	72	GH16768	GH16768						0.0851606	0.0402955	-0.149591	0.176671	0.437938	0.173046	0.440944	-0.234752	0.0403972	0.11241
542	1391	72	CG4717	GH19318	CG4717			kni	knirps	0.0959682	0.124531	-0.0210466	0.340409	0.496431	0.34557	0.510262	-0.117015	0.276947	0.265742	||NR0A1||kni||Kni||KNI||Knirps||kn||ri||CG4717||	40287	Dm.2511	3L	77E3	head; mixed stage embryos, imaginal disks, and adult heads; embryo ;
543	1392	68	CG1824	GH19726	CG1824					0.0408597	-0.00374824	-0.149529	0.208033	0.447396	0.0334376	0.383868	-0.190388	0.089996	0.157501		32208	Dm.13445	X	11B2	embryo; head; mixed stage embryos, imaginal disks, and adult heads ;
544	1393	72	CG32434	LP01489	CG32434			loner		0.128927	0.144859	0.0786568	0.902413	0.660126	0.904327	0.682545	-0.0502705	0.52518	0.369599	||CG32434||CG10577||CG12980||CG12981||	40327	Dm.1023	3L	78A5-78B1	mixed stage embryos, imaginal disks, and adult heads; embryo; ovary; head; whole body; fat body; adult testes ;
545	1395	69	CG30394	LP02363	CG30394					0.0465682	0.334511	0.339672	0.31802	0.488123	0.266478	0.481156	0.293104	0.0168199	0.0736028		37437	Dm.22280	2R	57D11	embryo; whole body; mixed stage embryos, imaginal disks, and adult heads ;
546	1397	72	LP03115	LP03115						0.109305	-0.0982527	-0.158095	0.17211	0.435481	0.172011	0.440323	-0.2674	0.0936789	0.16114
547	1403	72	CG9610	SD15443	CG9610			Poxm	Pox meso	0.0700024	-0.0543831	-0.0341518	0.599299	0.576604	0.595179	0.587486	-0.104154	0.37962	0.312439	||Pox-m||meso||Poxm||poxm||pox-meso||Pox-meso||CG9610||pox meso||P29||	40990	Dm.5378	3R	84F11	head ;
548	1406	60	CG15538	SD17307	CG15538			Osi23	Osiris 23	0.0735263	-0.0353973	0.0374226	0.649069	0.588691	0.659676	0.611947	-0.0361038	0.79251	0.458587		43615	Dm.16295	3R	99F4
555	1449	72	CG4013	LD14688	CG4013			Smr	Smrter	0.0544618	0.127774	0.156449	0.472557	0.544327	0.471047	0.551858	0.101987	0.488703	0.356227	||Smr||CG4013||E52||Smrter||SMRTER||l(1)G0361||	32225	Dm.7194	X	11B10-11B14	embryo; mixed stage embryos, imaginal disks, and adult heads; ovary; head ;
556	1450	62	CG8073	LD14913	CG8073			Pmm45A	Phosphomannomutase 45A	0.0363188	0.086611	-0.126979	0.329444	0.49199	0.40159	0.529633	-0.163298	0.16498	0.206052	||Pmm45A||CG8073||	35923	Dm.7303	2R	45A6-45A7	adult testes; embryo; head; mixed stage embryos, imaginal disks, and adult heads; testis; fat body; whole body; embryonic 8-12 hr post-fertilization ;
557	1451	72	CG7928	LD15405	CG7928					0.00140621	0.0529325	0.0234255	0.937597	0.668656	0.940288	0.688286	0.0220193	0.84039	0.473173		43566	Dm.20279	3R	99D3
558	1452	72	CG5746	LD15527	CG5746					0.116654	-0.0603674	-0.114861	0.110849	0.404006	0.113051	0.417925	-0.231515	0.0377915	0.109729		42903	Dm.1510	3R	95F14	mixed stage embryos, imaginal disks, and adult heads; embryo; head; ovary ;
559	1454	70	CG10847	LD16638	CG10847			enc	encore	-0.00967283	0.203825	-0.0296524	0.265896	0.468465	0.276898	0.486864	-0.0199796	0.846296	0.474312	||BB129||fs(3)63F-64A||enc||CG10847||	44543	Dm.1826	3L	63F1-63F3	mixed stage embryos, imaginal disks, and adult heads; embryo; head; adult testes; embryonic 8-12 hr post-fertilization ;
560	1456	65	CG18542	LD18367	CG18542					-0.0682013	-0.230171	-0.319609	0.116833	0.406062	0.225222	0.46646	-0.251408	0.107316	0.168577		41176	Dm.1130	3R	85E4
561	1457	70	CG7981	GM02481	CG7981		V	trol	terribly reduced optic lobes	-0.10211	-0.266596	-0.301136	0.030057	0.347351	0.0702447	0.394063	-0.199026	0.110519	0.170755	||trol||pcan||zw1||CG7981||GC7891||l(1)9-96||CT23996||BcDNA:GM02481||l(1)3Ac||EG:BACR25B3.11||perlecan||Perlecan||l(1)VA51||l(1)zwl||troll||l(1)trol||zw-1||ZW-1||l(1)zw1||	45320	Dm.14114	X	3A3-3A4	ovary; mixed stage embryos, imaginal disks, and adult heads; head; whole body; head--brain & sensory organ; embryo; adult testes; fat body ;
562	1458	72	CG7974	GM02612	CG7974					0.0631483	0.0316194	0.01169	0.885451	0.65766	0.880053	0.676303	-0.0514583	0.515242	0.366793		38207	Dm.2212	3L	62A12	embryo; ovary; head ;
563	1460	70	CG12489	LD18186	CG12489			Dnr1	Defense repressor 1	-0.0307196	0.000930946	0.0650613	0.720422	0.609447	0.714813	0.627913	0.0957809	0.478945	0.352923	||CG12489||Dnr1||	37575	Dm.13001	2R	58E9-58F1	head; mixed stage embryos, imaginal disks, and adult heads; embryo; whole body; adult testes ;
564	1461	70	CG7989	LD16320	CG7989			l(2)k07824		0.0095681	-0.161597	-0.221186	0.355887	0.50264	0.360315	0.516801	-0.230754	0.0159717	0.0721369		36831	Dm.11287	2R	53B6	head; salivary gland; embryo; mixed stage embryos, imaginal disks, and adult heads ;
565	1462	72	CG12052	LD17006	CG12052			lola	longitudinals lacking	-0.0406757	0.0222761	-0.112994	0.382928	0.515572	0.385763	0.526678	-0.0723188	0.415895	0.327144	||BcDNA:LD17006||CG30012||CG30013||CG30014||BTB-IV||CG12052||lola||l(2)00642||CG18380||CG18381||LD03274||CG18376||CG18378||CG18379||BtbIV||BEST:LD03274||sw59||longitudinals absent||l(2)s3697||misguided||	44548	Dm.11710	2R	47A11-47A13	embryo; mixed stage embryos, imaginal disks, and adult heads; head; head--brain & sensory organ; ovary; whole body; adult testes; testis; salivary gland ;
566	1463	72	CG10354	LD13761	CG10354					-0.0831552	-0.0695617	-0.0851883	0.986099	0.677769	0.98696	0.698415	-0.00203314	0.984797	0.509649	||dhp1||CG10354||	33964	Dm.8576	2L	27C4	embryo; mixed stage embryos, imaginal disks, and adult heads; fat body; head--brain & sensory organ; head ;
567	1466	57	CG9044	LD19823	CG9044					0.0122122	0.262001	0.150399	0.57831	0.572798	0.636962	0.60393	0.138187	0.445567	0.339469		33825	Dm.14798	2L	26A3	embryo; mixed stage embryos, imaginal disks, and adult heads; head ;
568	1467	72	CG10693	LD16342	CG10693			slo	slowpoke	-0.0138086	0.0199677	0.0897099	0.410263	0.522302	0.409577	0.52969	0.103519	0.377686	0.311169	||Dslo||dSlo||dslo||fSlo||CG10693||slo||BcDNA:GH10751||	42940	Dm.19520	3R	96A14-96A17	mixed stage embryos, imaginal disks, and adult heads; head; embryo; head--brain & sensory organ ;
569	1468	72	CG11759	LD13052	CG11759			Kap3	Kinesin associated protein 3	-0.0248683	0.148109	0.17193	0.113496	0.405953	0.116729	0.419762	0.196798	0.100571	0.165005	||CG11759||Kap||DmKAP||	32071	Dm.14732	X	10B3	mixed stage embryos, imaginal disks, and adult heads; embryo; head--brain & sensory organ; head; whole body ;
570	1469	72	CG5216	LD07439	CG5216			Sir2		0.0231599	0.128691	0.163864	0.457231	0.538042	0.465884	0.549677	0.140704	0.216029	0.236298	||SIR2||Sir2||D.mel1||BEST:LD38188||dmSRT406||dSIR2||dSir2||dsir2||CG5216||l(2)05326||	34708	Dm.415	2L	34A7	mixed stage embryos, imaginal disks, and adult heads; embryo; head; adult testes; ovary; testis; fat body ;
571	1470	72	CG17046	LD08331	CG17046			klar	klarsicht	-0.0189686	0.157513	0.117188	0.412238	0.523135	0.413006	0.531355	0.136157	0.336474	0.293082	||Klar||klar||kls||marb||CG17046||marbles||	38067	Dm.2787	3L	61C1-61C3	mixed stage embryos, imaginal disks, and adult heads; embryo; head; ovary; fat body; head--brain & sensory organ; adult testes ;
572	1471	72	CG31092	LD11117	CG31092	CG4834		LpR2		0.0703475	0.105536	0.0511845	0.921302	0.665176	0.92585	0.686561	-0.019163	0.892625	0.485898	||LDLR-like||LpR2||CG31092||a2M-receptor-like||CG4823||CG4834||	43105	Dm.10816	3R	96E10-96F1	mixed stage embryos, imaginal disks, and adult heads; embryo; head; ovary ;
573	1472	72	CG3307	LD12042	CG3307			pr-set7		0.0330959	0.0714702	0.0877225	0.915568	0.664109	0.910124	0.683328	0.0546265	0.659756	0.415295		46266	Dm.11617	3R	88B3	embryo; ADULT testes; ovary ;
574	1473	71	CG4272	GH09817	CG4272					0.0275787	0.0605426	0.00686875	0.760998	0.622796	0.739788	0.636893	-0.0207099	0.816501	0.46604		33419	Dm.3019	2L	22E1	embryo; mixed stage embryos, imaginal disks, and adult heads; ovary; head; testis ;
575	1474	70	CG10863	GH10614	CG10863					0.0451115	0.0283306	-0.0600286	0.739516	0.615744	0.824598	0.660537	-0.10514	0.507486	0.363137	||CG10863||BcDNA:GH10614||	38463	Dm.3141	3L	64A1	head; mixed stage embryos, imaginal disks, and adult heads; whole body; embryo; head--brain & sensory organ; salivary gland; fat body; ovary ;
576	1475	72	CG17841	GH12326	CG17841					-0.0454526	0.0768937	0.0384501	0.463708	0.540225	0.459869	0.548219	0.0839027	0.390137	0.316412		31965	Dm.3014	X	9B12-9B14	head; mixed stage embryos, imaginal disks, and adult heads; embryo; adult testes; salivary gland; ovary; head--brain & sensory organ; whole body; testis; embryonic 8-12 hr post-fertilization ;
577	1476	71	CG3051	GH12596	CG3051			SNF1A	SNF1A/AMP-activated protein kinase	-0.0766615	0.040586	0.019467	0.722146	0.609965	0.763324	0.644657	0.0961285	0.253524	0.255798	||Gprk4||EG:132E8.2||SNF1A||FBgn0023169||CG3051||DmAMPK Alpha||Gprk-4||	43904	Dm.3013	X	2A1	head; embryo; mixed stage embryos, imaginal disks, and adult heads; ovary; whole body; adult testes ;
578	1481	61	CG11509	GH13132	CG11509					-0.159817	0.0624463	0.112294	0.265783	0.468465	0.306211	0.494927	0.272111	0.0388435	0.110748		31115	Dm.3902	X	2B4
579	1482	59	CG31732	GH14032	CG31732			yuri		0.0377417	-0.0724791	0.0262803	0.948384	0.671102	0.813335	0.658414	-0.0114615	0.941548	0.498361		34894	Dm.18498	2L	35C5	head; salivary gland; adult testes; embryo; testis; mixed stage embryos, imaginal disks, and adult heads; ovary ;
580	1483	63	CG4185	GH16072	CG4185			NC2beta		-0.00388033	0.054136	-0.134875	0.449279	0.535578	0.484847	0.557216	-0.130995	0.194536	0.223675	||CG4185||BG:DS00929.3||dNC2||Dr1||NC2Beta||	34875	Dm.3397	2L	35B8	head; embryo ;
581	1488	70	CG8920	GH22439	CG8920					-0.118419	-0.200512	-0.248115	0.760904	0.622796	0.664418	0.613871	-0.129696	0.436842	0.336554		37304	Dm.3203	2R	56F16	embryo; head; mixed stage embryos, imaginal disks, and adult heads; embryonic 8-12 hr post-fertilization; whole body; ovary; testis ;
582	1489	72	CG9312	GH09754	CG9312					-0.125153	0.132399	0.0604009	0.00605	0.328452	0.00439902	0.372434	0.185554	0.0582196	0.131847		41686	Dm.1187	3R	87F13	head; mixed stage embryos, imaginal disks, and adult heads ;
583	1491	58	CG8768	GH17516	CG8768					-0.166612	0.0838263	0.104517	0.05706	0.368364	0.0707748	0.394231	0.271129	0.072977	0.145475		36400	Dm.587	2R	49C1
584	1495	71	CG32701	LD26546	CG32701	CG2994		l(1)G0320		0.0679058	0.109114	0.0559521	0.825015	0.63984	0.772451	0.64771	-0.0119538	0.888664	0.484649	||CG2994||CG32701||	45808		X	8E9
585	1496	72	CG31898	LD28680	CG31898					0.0579572	-0.1239	-0.102146	0.314636	0.486779	0.316026	0.499397	-0.160103	0.0979904	0.163609		319012	Dm.3623	2L	29C1	embryo ;
586	1499	63	CG6008	GH05862	CG6008			NP15.6		-0.0116849	-0.351158	-0.365493	0.320587	0.490236	0.189046	0.450581	-0.353808	0.0277404	0.0940722		42282	Dm.4656	3R	91E4	head; embryo; ovary; fat body; mixed stage embryos, imaginal disks, and adult heads; whole body ;
587	1502	68	CG4439	GH07689	CG4439					-0.0378593	0.175439	0.167272	0.246198	0.463172	0.296132	0.492752	0.205132	0.113859	0.172463		36844	Dm.7904	2R	53C6	adult testes; head; testis; whole body; mixed stage embryos, imaginal disks, and adult heads ;
588	1506	63	CG2025	GH13968	CG2025					-0.0216908	-0.0981057	-0.0892127	0.874194	0.653582	0.86836	0.673164	-0.0675218	0.660282	0.415343		32143	Dm.1603	X	10F2	mixed stage embryos, imaginal disks, and adult heads; head; embryo ;
589	1511	72	CG30159	GH17623	CG30159					-0.153355	0.181201	0.241115	0.020899	0.334327	0.0213163	0.372434	0.394471	0.0330135	0.103567		35611	Dm.4045	2R	42E4
590	1513	63	CG4311	LD26976	CG4311	CG16796		Hmgs	HMG Coenzyme A synthase	-0.143997	0.100865	0.180954	0.000154	0.112852	0.000705629	0.25572	0.324951	0.0107044	0.0617769	||HMG-CoA synthase||CG4311||l(2)06214||Hmgs||CG16796||	44154	Dm.7717	2R	53B4-53B5	embryo; head; whole body; mixed stage embryos, imaginal disks, and adult heads; ovary; testis; adult testes ;
591	1516	62	CG2916	LD28935	CG2916			Sep5		0.0990777	-0.175109	-0.223801	0.134951	0.414529	0.0670931	0.390607	-0.322879	0.156636	0.200775	||Sep||septin||CG2916||Sep5||sep5||	43990	Dm.3096	2R	43F8	embryo; mixed stage embryos, imaginal disks, and adult heads ;
592	1521	60	CG1745	LD43003	CG1745					-0.0228946	-0.0791828	0.105296	0.536238	0.560451	0.708377	0.624827	0.12819	0.479332	0.352923		32090	Dm.137	X	10B14	embryo; mixed stage embryos, imaginal disks, and adult heads; whole body; ovary ;
593	1522	59	CG7660	LD43174	CG7660			pxt		-0.0978564	0.119363	0.152311	0.143609	0.415992	0.247329	0.475709	0.250167	0.119639	0.17589	||Dpxt||pxt||CG7660||	42131	Dm.19352	3R	90C2	embryo; mixed stage embryos, imaginal disks, and adult heads; ovary ;
594	1525	72	CG4316	LD44584	CG4316			Sb	Stubble	-0.0861289	0.283408	0.376492	0.010235	0.328452	0.0102406	0.372434	0.462621	0.00520806	0.0439696	||CG4316||stubbloid||sbd||st-sb||Sb-sbd||Sb||c-SP56||SP56||	41958	Dm.1220	3R	89B4-89B6	embryo; mixed stage embryos, imaginal disks, and adult heads ;
595	1527	68	CG4538	LD45279	CG4538					-0.117941	0.0920502	0.00923044	0.234758	0.459171	0.297876	0.492752	0.127171	0.358118	0.302132		42369	Dm.2399	3R	92B6	adult testes; embryo; mixed stage embryos, imaginal disks, and adult heads; head; fat body; testis; embryonic 8-12 hr post-fertilization ;
596	1528	57	CG17667	LD45603	CG17667					0.0816646	0.262505	0.191647	0.399545	0.521586	0.399873	0.529633	0.109982	0.396727	0.319907		39453	Dm.947	3L	69E2-69E3	embryo; head; mixed stage embryos, imaginal disks, and adult heads ;
597	1529	60	CG4199	SD06560	CG4199					-0.11937	0.0302355	0.14055	0.115278	0.406062	0.19253	0.450581	0.25992	0.0427787	0.115752		31174	Dm.20997	X	2C9-2C10	head; adult testes; mixed stage embryos, imaginal disks, and adult heads; embryo; ovary ;
598	1530	72	CG2910	SD06722	CG2910			nito	spenito	-0.0963544	-0.111584	0.011352	0.761659	0.622796	0.755006	0.641285	0.107706	0.285605	0.269079	||nito||Dm44A/spenito||BcDNA:GH11110||cg2910||CG2910||DmSSp||	35756	Dm.2130	2R	43F8-43F9	embryo; mixed stage embryos, imaginal disks, and adult heads; head; ovary ;
599	1531	68	CG4124	SD07532	CG4124			PNUTS		0.097069	0.117897	0.0626005	0.91998	0.665176	0.871625	0.674041	-0.0344686	0.712186	0.433991		33270	Dm.3526	2L	21E2	head; mixed stage embryos, imaginal disks, and adult heads; embryo; whole body; head--brain & sensory organ; adult testes; ovary ;
600	1532	71	CG17158	SD07714	CG17158			cpb	capping protein beta	0.0102997	-0.171975	-0.200789	0.173763	0.436341	0.148684	0.431981	-0.211089	0.117859	0.175192	||CG17158||Capping-protein-Beta||CP Beta subunit||J||capping protein||cpb||AncpBeta||	33346	Dm.4772	2L	22B1	embryo; mixed stage embryos, imaginal disks, and adult heads; whole body; ovary; fat body ;
601	1533	72	CG12175	SD08423	CG12175			tth	toothrin	0.151358	-0.0310439	-0.0298493	0.185744	0.44149	0.179962	0.445603	-0.181207	0.00399639	0.0401194	||tth||CG12175||anon-EST:fe2G7||	32318	Dm.3521	X	12A8	mixed stage embryos, imaginal disks, and adult heads; embryo; head; adult testes; ovary; embryonic 2 - 14 hours ;
602	1536	58	CG3973	SD10270	CG3973					0.0808762	0.00192587	-0.144398	0.569786	0.569965	0.640284	0.604643	-0.225275	0.242907	0.250634		31596	Dm.19679	X	6C1-6C3	mixed stage embryos, imaginal disks, and adult heads; head--brain & sensory organ; embryo; whole body; adult testes ;
603	1537	72	CG4609	LD28084	CG4609			fax	failed axon connections	-0.00403061	-0.0172665	0.133688	0.573177	0.571553	0.577987	0.581251	0.137719	0.169548	0.209351	||fac||CG4609||fax||Fax||	39826	Dm.6723	3L	72E5-72F1	embryo; mixed stage embryos, imaginal disks, and adult heads; head; whole body; salivary gland; head--brain & sensory organ; adult testes; embryonic 8-12 hr post-fertilization; ovary; fat body ;
604	1538	70	CG3362	LD28544	CG3362					-0.0665707	-0.0471499	0.0419455	0.360165	0.505366	0.556837	0.574633	0.108516	0.344802	0.297399		37875	Dm.769	2R	60C2	embryo; head; whole body; mixed stage embryos, imaginal disks, and adult heads ;
605	1539	70	CG10206	LD32943	CG10206			nop5		-0.0702403	0.0609048	0.216582	0.134242	0.41352	0.11937	0.420015	0.286822	0.0128136	0.0659803	||nop5||CG10206||2||	33966	Dm.4745	2L	27C4
606	1541	61	CG2212	LD36116	CG2212			sws	swiss cheese	-0.0983343	0.136254	0.0687509	0.36936	0.509295	0.383094	0.525678	0.167085	0.145647	0.193005	||CG2212||sws||olfE||	31716	Dm.3604	X	7D1	mixed stage embryos, imaginal disks, and adult heads; fat body; whole body; adult testes; embryo; ovary; head; testis ;
607	1542	72	CG8032	LD37279	CG8032					0.0395185	0.0131557	0.135359	0.434618	0.530834	0.439009	0.543535	0.0958406	0.34944	0.298392		41026	Dm.1103	3R	85A5	head; embryo; mixed stage embryos, imaginal disks, and adult heads; whole body ;
608	1543	72	CG5546	LD41395	CG5546					0.0915199	0.0254272	0.0306583	0.680932	0.597288	0.693382	0.620546	-0.0608616	0.352128	0.298977		39987	Dm.2027	3L	75A6	embryo; head; mixed stage embryos, imaginal disks, and adult heads; whole body ;
609	1544	72	CG12505	LD41905	CG12505					0.100659	0.154163	0.257856	0.612339	0.580997	0.612092	0.593746	0.157196	0.284561	0.268413		36595	Dm.6973	2R	50F6	salivary gland; head; mixed stage embryos, imaginal disks, and adult heads; embryo; adult testes; whole body ;
610	1547	72	CG3979	LD24274	CG3979			Indy	I'm not dead yet	0.0444464	-0.0954795	-0.244174	0.171698	0.435246	0.17301	0.440944	-0.288621	0.0278038	0.0940942	||I am not dead yet||drIndy||Indy||indy||anon-EST:fe3A7||CG3979||	40049	Dm.2528	3L	75E1-75E2	embryo; mixed stage embryos, imaginal disks, and adult heads; salivary gland; head--brain & sensory organ; whole body; adult testes; testis; head; embryonic 2 - 14 hours ;
611	1548	72	CG6437	LD24788	CG6437					-0.0162087	0.182446	0.288597	0.193753	0.445255	0.19084	0.450581	0.304806	0.145344	0.193005		37516	Dm.9285	2R	58B3	embryo; head; whole body; mixed stage embryos, imaginal disks, and adult heads ;
612	1549	72	CG10077	GH10652	CG10077					-0.0635399	-0.0103945	0.106284	0.328435	0.49199	0.328482	0.504164	0.169823	0.0711326	0.144151	||DmRH5||CG10077||cg10077||p90||BcDNA:HL01868||BcDNA:HL07910||	38756	Dm.7301	3L	65D3-65D4	mixed stage embryos, imaginal disks, and adult heads; embryo; head; ovary; head--brain & sensory organ; whole body; adult testes; embryonic 8-12 hr post-fertilization; fat body; testis ;
613	1552	67	CG13124	GH06222	CG13124					-0.10001	0.214289	0.156501	0.212976	0.449092	0.23092	0.472504	0.256511	0.00524057	0.0440882		34310	Dm.450	2L	30E1-30E3	mixed stage embryos, imaginal disks, and adult heads; head; embryo; whole body; salivary gland ;
614	1553	72	CG18024	LD44245	CG18024			SoxN	SoxNeuro	0.0116913	0.112125	0.250995	0.181321	0.44149	0.182067	0.447162	0.239304	0.028736	0.0960248	||SoxN||soxN||CG18024||SOX29F||soxneuro||Sox B1||SOXB1||	44275	Dm.3272	2L	29F2	mixed stage embryos, imaginal disks, and adult heads; head; embryo ;
615	1555	72	CG18582	LD47563	CG18582			mbt	mushroom bodies tiny	0.106482	0.0651978	-0.0439139	0.616899	0.581028	0.609932	0.593307	-0.150396	0.107387	0.168577	||anon-EST:fe1G7||CG18582||dPAK2||mbt||Pak2||STE20||Ste20||	32631	Dm.4406	X	14F2	mixed stage embryos, imaginal disks, and adult heads; embryo; head; embryonic 2 - 14 hours ;
616	1556	69	CG8773	LP02833	CG8773					-0.127631	0.258761	0.239082	0.040862	0.362251	0.0168587	0.372434	0.366713	0.0020731	0.03187		41634	Dm.16918	3R	87E4	embryo; head; whole body; mixed stage embryos, imaginal disks, and adult heads ;
617	1558	72	CG3421	SD01504	CG3421			RhoGAP93B		-0.0506276	0.0374917	-0.0151954	0.699116	0.603539	0.705142	0.623278	0.0354322	0.6286	0.40504		42496	Dm.11758	3R	93B10-93B12	mixed stage embryos, imaginal disks, and adult heads; embryo; head; salivary gland ;
618	1560	58	CG32594	SD02894	CG5541	CG5541				-0.0464474	-0.00237949	0.023854	0.934604	0.668302	0.955521	0.692266	0.0703014	0.522276	0.36799		32425	Dm.6791	X	13A5-13A7	mixed stage embryos, imaginal disks, and adult heads; embryo; head; whole body; ovary ;
619	1561	65	GH25573	GH25573						-0.0291857	-0.258548	-0.299168	0.330544	0.49199	0.197815	0.451282	-0.269983	0.10567	0.167909
620	1562	72	CG6588	LD25556	CG6588			Fas1	Fasciclin 1	-0.0253283	-0.154464	-0.232956	0.056471	0.368364	0.0570458	0.383868	-0.207628	0.0787396	0.148389	||fas-I||DROFAS1||fasI||FasI||fas I||Fas I||gasI||fasciclin I||Fasciclin I||CG6588||DROFASI||Fas1||DROFAS||	42025	Dm.7092	3R	89D5-89D6	mixed stage embryos, imaginal disks, and adult heads; head; embryo; head--brain & sensory organ ;
621	1563	72	SD06617	SD06617						0.0710899	0.154053	0.194154	0.498319	0.549048	0.494663	0.559236	0.123064	0.432267	0.334486		249447
622	1564	72	CG6490	SD10242	CG6490					0.0532709	-0.0488444	-0.0199443	0.52906	0.558109	0.527714	0.566515	-0.0732153	0.24231	0.250287		43197	Dm.6303	3R	97B4-97B5	embryo; mixed stage embryos, imaginal disks, and adult heads; ovary; head--brain & sensory organ ;
623	1573	61	CG31169	bs07a02.y1	CG31169	CG18427				0.0303483	0.0226126	0.126863	0.16542	0.431205	0.549132	0.572956	0.0965143	0.561144	0.381862	||CG12757||CG18427||CG31169||	42624	Dm.5550	3R	94A10-94A11	adult testes; testis; fat body; mixed stage embryos, imaginal disks, and adult heads; embryo; head ;
624	1574	71	CG6923	bs13a12.y1	CG6923					-0.059685	0.0393586	0.152645	0.413346	0.523787	0.540155	0.570113	0.21233	0.15719	0.201262		41420	Dm.7827	3R	86E17	mixed stage embryos, imaginal disks, and adult heads; adult testes; head; embryo; testis ;
625	1578	72	CG12702	RE07060	CG12702					-0.0485944	-0.241657	-0.158659	0.470959	0.543677	0.46772	0.550331	-0.110065	0.148507	0.194933		32993	Dm.7943	X	18F1	embryo; adult testes; head; ovary; mixed stage embryos, imaginal disks, and adult heads ;
626	1585	72	CG32137	RE18568	CG32137					-0.00455493	0.111028	0.141894	0.170634	0.435164	0.171735	0.440323	0.146449	0.149582	0.195398		39537	Dm.12992	3L	70C6-70C7	mixed stage embryos, imaginal disks, and adult heads; embryo; head; whole body; testis ;
627	1590	63	RE20382	RE20382						-0.0786201	0.0664881	-0.0730304	0.449204	0.535578	0.485879	0.557813	0.00558973	0.972984	0.505921
628	1591	65	CG7228	RE21078	CG7228					-0.0947654	-0.00542879	0.0916176	0.681644	0.597288	0.799547	0.654294	0.186383	0.288274	0.270811		34087	Dm.5223	2L	28D3	mixed stage embryos, imaginal disks, and adult heads; embryo; head; whole body; fat body ;
629	1595	72	CG4051	RE33408	CG4051			egl	egalitarian	-0.026324	0.177868	0.131372	0.245749	0.46306	0.245619	0.475709	0.157696	0.105837	0.167909	||egl||egal||CG4051||	37757	Dm.6350	2R	59F7	mixed stage embryos, imaginal disks, and adult heads; embryo; head; whole body ;
630	1598	72	CG12287	RE34565	CG12287			pdm2	POU domain protein 2	0.262431	0.139442	-0.0318058	0.282355	0.474583	0.276862	0.486864	-0.294237	0.00680667	0.0506145	||pdm-2||Pdm-2||pdm||dPOU28/pdm-2||dpou28||dPOU28||CG15486||pdm2||miti||CG15487||miti-mere||dim||dOct2||CG12287||dPOU-28||	34673	Dm.4704	2L	33F2-33F3	embryo; mixed stage embryos, imaginal disks, and adult heads; fat body ;
631	1602	67	CG10823	RE47636	CG10823					-0.113414	-0.0578901	0.116978	0.446236	0.535578	0.513731	0.563826	0.230392	0.143408	0.191688		42530	Dm.16651	3R	93D3-93D4	head; embryo ;
632	1603	71	CG16786	RE48511	CG16786					0.0474361	0.198303	0.260848	0.706547	0.607184	0.689466	0.61974	0.213412	0.161424	0.204066		37856	Dm.14921	2R	60B8-60B9	embryo; mixed stage embryos, imaginal disks, and adult heads; whole body ;
633	1608	71	CG9572	RE50921	CG9572					0.0300612	-0.178298	-0.164506	0.358018	0.504182	0.465604	0.549677	-0.194567	0.164241	0.205764		33013	Dm.17261	X	19B1-19B3	head; embryo; whole body; mixed stage embryos, imaginal disks, and adult heads; head--brain & sensory organ ;
634	1609	66	CG4859	RE62222	CG4859			Mmp1	Matrix metalloproteinase 1	0.0620127	0.138955	0.149508	0.938306	0.668711	0.830693	0.662785	0.0874958	0.521241	0.367981	||Dm1-MMP||Mmp1||CG4859||	37949	Dm.19999	2R	60D13-60D14	mixed stage embryos, imaginal disks, and adult heads; embryo; head; salivary gland; whole body ;
635	1611	62	RE63138	RE63138						0.150009	0.0593685	-0.0640119	0.112093	0.404006	0.218428	0.464276	-0.214021	0.139384	0.189649
636	1613	64	CG17715	RE63764	CG17715					-0.0532666	-0.325848	-0.245579	0.06945	0.380044	0.130718	0.425268	-0.192313	0.208273	0.232749		50478
637	1614	72	RE64027	RE64027						0.118676	0.214599	0.292769	0.271004	0.469365	0.277994	0.487046	0.174093	0.243144	0.250634
638	1618	72	RE33126	RE33126						0.148513	0.234334	-0.056418	0.126167	0.408642	0.121925	0.420183	-0.204931	0.068286	0.140407
639	1619	61	CG4893	RE39465	CG4893					-0.00113146	-0.269793	-0.367917	0.121976	0.407873	0.12798	0.423521	-0.366785	0.0801905	0.148713		39813	Dm.5901	3L	72E2	embryo; whole body; head--brain & sensory organ; salivary gland; mixed stage embryos, imaginal disks, and adult heads; head ;
640	1620	72	CG3265	RE41364	CG3265			Eb1		0.0835822	0.0643293	0.177526	0.407952	0.522176	0.403837	0.529633	0.0939438	0.228968	0.241956	||EB-1||BcDNA:LD08743||Eb1||EB1||dEB-1||CG3265||BcDNA.LD08743||dEB1||l(2)4524||l(2)04524||	35584	Dm.5955	2R	42C8	embryo; mixed stage embryos, imaginal disks, and adult heads; whole body; salivary gland; head; ovary; testis; adult testes; embryonic 8-12 hr post-fertilization; fat body ;
641	1621	71	CG6375	RE48840	CG6375			pit	pitchoune	0.0173953	-0.0661041	-0.0548151	0.778976	0.6274	0.753301	0.640504	-0.0722104	0.59341	0.393553	||DmRH15||PIT||pit||CG6375||	42595	Dm.1273	3R	94A1	head; embryo; mixed stage embryos, imaginal disks, and adult heads; adult testes; ovary; whole body ;
642	1622	72	CG6579	RE50156	CG6579					0.35012	0.363972	0.260052	0.697861	0.603465	0.699996	0.623044	-0.0900688	0.216703	0.236744		34647	Dm.6694	2L	33D2	head; mixed stage embryos, imaginal disks, and adult heads; embryo ;
643	1623	72	CG3994	RE54080	CG3994					-0.0460725	0.144629	0.0951444	0.306497	0.48339	0.301496	0.493453	0.141217	0.258061	0.25755	||BG:DS07295.1||CG3994||	34890	Dm.5921	2L	35C4-35C5	ovary; embryo; adult testes; testis; mixed stage embryos, imaginal disks, and adult heads; head; whole body ;
644	1624	72	CG1560	RE55238	CG1560			mys	myospheroid	-0.0210678	0.0330112	0.183146	0.250096	0.464284	0.250165	0.475957	0.204214	0.0938305	0.161185	||bPS||l(1)mys||Beta-integrin||l(1)93p||lethal myospheroid||lethal(1)myospheroid||MAb6G11||BetaPS||BetaPS||Betamys||CG1560||bPS||EM28||BetaPS||PSBeta||myo-spheroid||olfC||l(1)EM28||l(1)7Db||Beta-PS||l(1)DA551||PSBeta||integrin BetaPS||Myospheroid||l(1)968	44885	Dm.1814	X	7D5	embryo; mixed stage embryos, imaginal disks, and adult heads; head; whole body ;
645	1625	64	CG3354	RH09844	CG3354			Mst77F	Male-specific transcript 77F	0.0166855	-0.299281	-0.278181	0.180074	0.440797	0.103462	0.411963	-0.294866	0.0996892	0.164975		40304	Dm.2510	3L	77E8	adult testes; testis; head; fat body; mixed stage embryos, imaginal disks, and adult heads ;
646	1627	72	RH12011	RH12011						0.113857	0.0725714	0.0663137	0.904976	0.66055	0.902154	0.682545	-0.0475432	0.582784	0.390392
647	1639	68	RH48004	RH48004						0.029227	0.0407972	-0.179474	0.354029	0.502155	0.339968	0.506881	-0.208701	0.0422396	0.114814
648	1649	64	AT07490	AT07490						0.0902477	-0.220088	-0.175528	0.173956	0.436341	0.214755	0.462572	-0.265776	0.102926	0.166359
649	1651	71	CG3416	AT07973	CG3416			Mov34	Mov34	0.0879185	-0.117966	-0.148158	0.223048	0.453451	0.268005	0.481349	-0.236077	0.0475056	0.120659	||CG3416||Mov34||l(2)k08003||PRSC_DROME||p39B||	37894	Dm.770	2R	60C8	embryo; adult testes; ovary; whole body; testis; head--brain & sensory organ; mixed stage embryos, imaginal disks, and adult heads ;
650	1652	58	CG11778	AT08147	CG11778					0.0374342	-0.0343483	-0.0280074	0.494338	0.547905	0.838349	0.664649	-0.0654416	0.60424	0.396752		35915	Dm.16245	2R	45A1	adult testes; head; mixed stage embryos, imaginal disks, and adult heads ;
651	1653	69	CG17934	AT08471	CG17934			Mst84Db	Male-specific RNA 84Db	-0.0932939	-0.240745	-0.190637	0.394292	0.519359	0.525145	0.565945	-0.0973433	0.237519	0.247381		40888	Dm.20154	3R	84D5	testis; adult testes; fat body ;
652	1656	70	CG30337	AT09405	CG30337					0.0707856	-0.0329113	-0.247679	0.248677	0.464284	0.265809	0.481156	-0.318464	0.0515935	0.123765		246547	Dm.13534	2R	45E4-45F1	adult testes; mixed stage embryos, imaginal disks, and adult heads ;
653	1659	67	CG11698	AT18730	CG11698					0.00719214	-0.161092	-0.16539	0.184157	0.44149	0.211307	0.460748	-0.172582	0.122874	0.17816		40986	Dm.13671	3R	84F11	testis; adult testes ;
654	1661	66	CG5458	AT19426	CG5458					-0.077131	-0.281772	-0.296043	0.679616	0.597277	0.465497	0.549677	-0.218912	0.146725	0.193682		34712	Dm.5063	2L	34A8	adult testes ;
655	1668	72	CG1024	AT31036	CG1024					-0.0124105	0.0514611	0.0894585	0.758278	0.622796	0.766728	0.646193	0.101869	0.225222	0.240336		40789	Dm.6785	3R	83E5	embryo; adult testes; head ;
656	1669	69	AT31631	AT31631						-0.0559978	0.108428	-0.0495406	0.647199	0.587856	0.659599	0.611947	0.00645729	0.959753	0.502982
657	1673	72	CG15014	GM16085	CG15014					-0.0146017	-0.13931	0.0235465	0.382556	0.515572	0.389184	0.528326	0.0381482	0.661787	0.41599		38533	Dm.11775	3L	64B1	adult testes; embryo; head--brain & sensory organ; mixed stage embryos, imaginal disks, and adult heads; head; whole body; ovary ;
658	1678	71	CG4464	GM26647	CG4464			RpS19a	Ribosomal protein S19a	0.114019	-0.133104	-0.299633	0.041083	0.362251	0.043453	0.383868	-0.413652	0.025132	0.0896221	||CG4464||S19||ribosomal protein S19||BcDNA:GM26647||RpS19||	32635	Dm.20646	X	14F4	head; embryo; ovary; whole body; mixed stage embryos, imaginal disks, and adult heads; fat body; salivary gland; embryonic 8-12 hr post-fertilization; testis ;
659	1679	71	CG10055	GM30768	CG10055					0.109031	0.00533913	-0.165054	0.045824	0.364648	0.0476728	0.383868	-0.274085	0.0494851	0.122394		40862	Dm.13666	3R	84D1	adult testes; mixed stage embryos, imaginal disks, and adult heads; ovary; embryo ;
660	1684	72	CG32632	LP09162	CG32632					-0.0312482	0.0682526	0.150796	0.377296	0.513394	0.368887	0.520266	0.182044	0.107741	0.168691	||CG1573||CG32632||CG15759||	32312	Dm.13450	X	12A6-12A7	mixed stage embryos, imaginal disks, and adult heads; fat body; whole body; ovary; head ;
661	1687	62	CG7608	LP11175	CG7608			Eig71Ec	Ecdysone-induced gene 71Ec	-0.00931928	-0.2969	-0.229679	0.14394	0.415992	0.115132	0.417925	-0.22036	0.00916329	0.0586956		39703	Dm.1971	3L	71E5	salivary gland; whole body; fat body ;
662	1688	72	CG1399	LP11495	CG1399					0.000977001	0.0442471	0.0289783	0.929996	0.667157	0.931806	0.686636	0.0280013	0.818828	0.466919	||CG1399||CG1576||	35715	Dm.12135	2R	43E9-43E10	embryo; whole body; mixed stage embryos, imaginal disks, and adult heads; head--brain & sensory organ ;
663	1697	61	CG12853	bs27h08.y1	CG12853					-0.154154	-0.256557	-0.197193	0.756517	0.622096	0.836667	0.664122	-0.0430381	0.806119	0.462533		50220	Dm.1547	2R	51D3	testis ;
664	1698	69	CG31733	bs29a09.y1	CG31733	CG18483		ms(2)35Ci		0.0615695	-0.167096	-0.312648	0.106882	0.398607	0.0494397	0.383868	-0.374217	0.0128616	0.0660855		49529	Dm.13301	2L	35D1	testis; adult testes ;
665	1701	72	CG12912	bs34b01.y1	CG12912					0.159243	0.287496	0.123642	0.486996	0.547639	0.495488	0.559587	-0.0356003	0.757049	0.446944		36075	Dm.16214	2R	46F7
672	1732	71	LD08227	LD08227						-0.144837	0.187166	0.115015	0.133841	0.412718	0.154307	0.431981	0.259851	0.00550611	0.0453638
673	1735	71	CG4208	LD06164	CG4208			XRCC1		-0.00737735	-0.143831	-0.228225	0.035818	0.352618	0.0399734	0.383868	-0.220848	0.0525935	0.124539	||CG4208||XRCC1||	31451	Dm.3217	X	4F5	embryo; mixed stage embryos, imaginal disks, and adult heads ;
674	1737	72	HL01242	HL01242						-0.0730512	-0.0445328	0.0379328	0.4523	0.536798	0.454805	0.546342	0.110984	0.421818	0.329249		251782
675	1739	66	CG1838	LD02307	CG1838			myoglianin	myoglianin	-0.0564182	-0.167477	-0.244127	0.241492	0.461795	0.154964	0.431981	-0.187709	0.102293	0.166359	||BcDNA:LD02307||CG1838||Myoglianin||myoglianin||	43811	Dm.6533	4	102C2	mixed stage embryos, imaginal disks, and adult heads; embryo; whole body; head; salivary gland; ovary; fat body ;
676	1740	68	CG14066	LD02611	CG14066			larp	La related protein	-0.108264	-0.16779	-0.158441	0.977221	0.676293	0.911487	0.683336	-0.0501774	0.615196	0.400713		53567	Dm.20475	3R	98C3-98C4	mixed stage embryos, imaginal disks, and adult heads; ovary; embryo; embryonic 8-12 hr post-fertilization ;
677	1743	72	CG15011	LD05244	CG15011					-0.0293348	0.0228704	0.13158	0.235091	0.459173	0.23398	0.47327	0.160915	0.0581392	0.131847		38518	Dm.15698	3L	64A12	embryo; fat body; mixed stage embryos, imaginal disks, and adult heads; adult testes ;
678	1744	67	CG8649	LD05347	CG8649			Fim	Fimbrin	-0.00692993	-0.206087	-0.224685	0.200174	0.445255	0.257872	0.477232	-0.217755	0.171023	0.210194	||Fim||CG8649||fimbrin||	32721	Dm.2171	X	16A1	embryo; mixed stage embryos, imaginal disks, and adult heads; head; fat body ;
679	1745	72	CG7239	GM05640	CG7239					-0.00395682	0.0735189	0.0783773	0.399766	0.521586	0.402512	0.529633	0.0823341	0.196195	0.224505		33809	Dm.315	2L	25F5	embryo; adult testes; ovary; mixed stage embryos, imaginal disks, and adult heads ;
680	1746	72	CG32062	GM06073	CG32062					-0.00349232	0.152462	0.163842	0.316252	0.488083	0.314947	0.499039	0.167334	0.0852818	0.153897	||CG14155||CG18441||cg18441||BcDNA:GM06073||CG32062||	39198	Dm.5024	3L	67E4-67E5	mixed stage embryos, imaginal disks, and adult heads; embryo; adult testes; ovary; head--brain & sensory organ; head ;
681	1747	72	GM06804	GM06804						0.0049043	-0.109509	-0.10946	0.115403	0.406062	0.111724	0.417925	-0.114365	0.105825	0.167909		251804
682	1751	61	CG1764	GM09012	CG1764					-0.0243329	-0.0283557	-0.0490579	0.997736	0.680894	0.973212	0.695799	-0.024725	0.817604	0.466444		32281	Dm.3777	X	11E9	head; embryo; ovary; head--brain & sensory organ; fat body; mixed stage embryos, imaginal disks, and adult heads ;
683	1753	59	CG5486	LD12764	CG5486			Ubp64E	Ubiquitin-specific protease 64E	-0.152399	-0.0784712	0.0162573	0.147308	0.416271	0.293061	0.492706	0.168656	0.142284	0.191493	||E(var)1||CG5486||Ubp64||D-UBP-64E||D-Ubp-64E||BcDNA:LD12764||E(var)3-64E||E-var(3)64E||Ubp64E||UBP||	38644	Dm.3704	3L	64E5-64E6	embryo; adult testes; mixed stage embryos, imaginal disks, and adult heads; whole body; testis; head; ovary; fat body ;
684	1763	72	LD33443	LD33443						0.0319863	0.0657946	0.0379953	0.928152	0.666983	0.929634	0.686561	0.006009	0.948813	0.500322
685	1764	72	CG7953	LP05733	CG7953					0.0327271	-0.0295452	-0.0731547	0.673317	0.595196	0.678009	0.616578	-0.105882	0.455606	0.343242		34801	Dm.1977	2L	34D7-34D8
686	1765	72	CG8611	GH02833	CG8611					-0.0151788	-0.151558	-0.168999	0.322924	0.490937	0.322735	0.50102	-0.153821	0.171328	0.210251	||BcDNA:GH02833||CG8611||cg8611||DmRH11||	32725	Dm.3172	X	16A5	embryo; mixed stage embryos, imaginal disks, and adult heads; ovary; head ;
687	1769	72	CG8905	GH02759	CG8905			Sod2	Superoxide dismutase 2 (Mn)	-0.0884652	-0.15878	-0.151009	0.613212	0.580998	0.608017	0.592832	-0.0625438	0.557288	0.381227	||CG8905||Mn SOD||MnSOD||mnSOD||mitochodnrial SOD||SOD-2||SOD||Superoxide dismutase||Sod2||SOD2||Mn2+SOD||Mn-superoxide dismutase||	36878	Dm.4800	2R	53C15	head; ovary; salivary gland; mixed stage embryos, imaginal disks, and adult heads; embryo; adult testes; whole body; testis ;
688	1770	72	CG4919	GH03051	CG4919			Gclm	Glutamate-cysteine ligase modifier subunit	0.0208025	-0.159677	-0.135669	0.039177	0.358872	0.0373097	0.383868	-0.156471	0.0156136	0.0714655	||Gcsl||GCSl||CG4919||box||DmGCSl||Gclm||DmGCLM||	248194	Dm.7150	3R	94C1	embryo; adult testes; head; whole body; mixed stage embryos, imaginal disks, and adult heads; fat body ;
689	1772	67	CG3564	GH04989	CG3564					0.0156113	-0.28388	-0.137744	0.101235	0.395217	0.0622713	0.388784	-0.153355	0.232868	0.244456		31382	Dm.3929	X	4C7	mixed stage embryos, imaginal disks, and adult heads; embryo; whole body; salivary gland; head; ovary; fat body ;
690	1774	70	GH08192	GH08192	CG15771	CG15771				-0.0352777	0.0158781	0.141854	0.14876	0.416271	0.156694	0.431981	0.177131	0.0656778	0.13836		31500	Dm.22690	X	5B10-C1	embryo; head; mixed stage embryos, imaginal disks, and adult heads; ovary; fat body ;
691	1775	72	CG3466	GH09810	CG3466			Cyp4d2	Cytochrome P450-4d2	-0.0192475	-0.118194	-0.143975	0.139212	0.415024	0.134326	0.426685	-0.124728	0.101746	0.16605	||P450||cytochrome P-450.||4d2||EG:152A3.4||Cyt-P450-4D2||CG3466||P-450||Cyp4d2||CYP4D2||	31192	Dm.1696	X	2E1	head; head--brain & sensory organ; mixed stage embryos, imaginal disks, and adult heads ;
692	1776	69	CG11348	GH10531	CG11348			nAcRbeta-64B	nicotinic Acetylcholine Receptor beta 64B	0.020927	0.0965349	0.240359	0.076137	0.389405	0.0666915	0.390607	0.219432	0.0102633	0.0614736	||Acr64B||ard||Ard||ARD||beta 64B||nAcRbeta-64B||CG12606||AChR64B||AchR64B||AcrD||CG11348||nAChR||AChR||	38545	Dm.2738	3L	64B6	mixed stage embryos, imaginal disks, and adult heads; head; head--brain & sensory organ; embryo; brain ;
693	1777	60	CG11035	LD38634	CG11035					-0.116567	-0.402466	-0.255427	0.105511	0.398607	0.113837	0.417925	-0.13886	0.40249	0.321868		40953	Dm.3596	3R	84E9
694	1779	72	CG9083	LD42296	CG9083					-0.00557228	0.0218683	0.0269532	0.917453	0.664607	0.920026	0.685575	0.0325255	0.647707	0.412098		37982	Dm.2739	2R	60E5	embryo; head; whole body; mixed stage embryos, imaginal disks, and adult heads; head--brain & sensory organ ;
695	1780	72	CG17052	LD43683	CG17052					0.0183118	-0.171667	-0.194328	0.111919	0.404006	0.115431	0.417925	-0.21264	0.0395501	0.111236		33022	Dm.11064	X	19C1	embryo; mixed stage embryos, imaginal disks, and adult heads; whole body ;
696	1784	72	CG10200	LP02570	CG10200					0.0412766	-0.0812232	-0.151968	0.160221	0.428342	0.157493	0.431981	-0.193244	0.0164926	0.0725692		36648	Dm.7112	2R	51C3-51C4	mixed stage embryos, imaginal disks, and adult heads; whole body; head; head--brain & sensory organ; embryo ;
697	1795	72	CG12071	GH01388	CG12071					0.198045	0.168655	0.15303	0.933784	0.668097	0.935641	0.687125	-0.0450149	0.618753	0.402056		43660	Dm.4087	3R	100A6	head; mixed stage embryos, imaginal disks, and adult heads ;
698	1799	72	CG2096	GH05039	CG2096			flw	flap wing	0.0549224	0.140341	0.127803	0.734062	0.615276	0.723663	0.630591	0.0728801	0.509301	0.364107	||PP1||PP1c||Pp1beta-9C||Pp1beta-9C||CG15305||PP1beta9C||flw||CG2096||FLW/PP1B||PP19C||PP1beta||PP1 9C||PP-1||PP1 b9C||l(1)G0172||	44289	Dm.7222	X	9B14-9C1	mixed stage embryos, imaginal disks, and adult heads; embryo; head; whole body; ovary ;
699	1801	61	CG32809	GH23439	CG32809					0.0368554	0.00172875	0.0510155	0.970667	0.6751	0.929812	0.686561	0.0141601	0.881904	0.484046		31121	Dm.12253	X	2B6-2B7	mixed stage embryos, imaginal disks, and adult heads; head; embryo; adult testes ;
700	1802	72	CG5887	GH23546	CG5887			desat1		0.00877905	0.107563	0.217094	0.246153	0.463172	0.247454	0.475709	0.208315	0.0783143	0.148272	||desat||desaturase||desat1||CG5887||Stearoyl CoA desaturase||fatty acid desaturase||fad||Fad||	117369	Dm.7712	3R	87B10-87B11	head; embryo; mixed stage embryos, imaginal disks, and adult heads; whole body; fat body; ovary; testis; adult testes ;
701	1803	62	CG9663	GH24286	CG9663					-0.0843904	0.195196	0.182853	0.061866	0.372321	0.0470265	0.383868	0.267243	0.0319835	0.101492		33541	Dm.10919	2L	23E1-23E3	mixed stage embryos, imaginal disks, and adult heads; embryo; head; fat body ;
702	1805	57	CG8888	GH26015	CG8888					-0.025024	-0.0112893	0.00400244	0.62853	0.583474	0.928468	0.686561	0.0290264	0.787732	0.456894		36293	Dm.571	2R	48D8-48E1	embryo; mixed stage embryos, imaginal disks, and adult heads; head; whole body ;
703	1807	70	CG17369	GH27148	CG17369			Vha55	Vacuolar H<up>+</up>-ATPase 55kD B subunit	0.117336	0.127095	-0.0184725	0.008646	0.328452	0.00485988	0.372434	-0.135809	0.179117	0.215463	||V-ATPase||l(3)87Ca||CG17369||vacuolar ATPase B subunit||vha55||Vha55||VAT-2||l(3)j2E9||B subunit||1208/13||l(3)SzA||SzA||	41550	Dm.7889	3R	87C2	embryo; head; mixed stage embryos, imaginal disks, and adult heads; whole body; ovary; adult testes; salivary gland; testis; fat body; head--brain & sensory organ ;
704	1810	68	CG8326	LD36157	CG8326					-0.0138884	-0.238716	-0.19885	0.018135	0.33039	0.031696	0.383868	-0.184962	0.178084	0.214697		32738	Dm.4461	X	16B10	embryo; mixed stage embryos, imaginal disks, and adult heads ;
705	1811	61	CG30427	LD36843	CG30427					-0.122116	0.200389	0.296041	0.015835	0.328452	0.0234291	0.372434	0.418157	0.000932882	0.0212276
706	1812	72	CG9749	LD37010	CG9749			Abi	Abelson Interacting Protein	-0.139956	0.198589	0.296365	0.087096	0.394932	0.0869905	0.40623	0.436321	0.000839253	0.0204012	||dAbi||Abi-1||Ablphilin||Abi||CG9749||	41718	Dm.3181	3R	88A9	embryo; mixed stage embryos, imaginal disks, and adult heads; whole body; head; adult testes ;
707	1813	72	CG9441	LD37787	CG9441			Pu	Punch	-0.155889	0.168823	0.253508	0.010192	0.328452	0.00974645	0.372434	0.409396	0.000284939	0.012378	||GTP cyclohydrolase||l(2)57Cf||Pu||p<up>Gr</up>||GTPCH||Gr||GTP cyclohydrolase I isoform c||CG9441||upi||GTPC||	37415	Dm.7417	2R	57C7-57C8	head; fat body; embryo; mixed stage embryos, imaginal disks, and adult heads; whole body; testis; brain ;
708	1814	65	CG6023	LD38082	CG6023					-0.183479	0.064773	0.11184	0.222621	0.453249	0.143873	0.430111	0.295319	0.0253466	0.0899844		32814	Dm.3996	X	17A5	embryo; head ;
709	1815	72	CG8483	LD39025	CG8483					0.0149519	0.0965825	0.139963	0.017457	0.328452	0.0174591	0.372434	0.125011	0.250364	0.25379		41623	Dm.4446	3R	87E2	whole body; embryo; head; mixed stage embryos, imaginal disks, and adult heads ;
710	1816	66	CG7954	LD39308	CG7954			stck	steamer duck	-0.0825146	-0.0375945	0.117099	0.447896	0.535578	0.196617	0.451282	0.199613	0.0746869	0.146749		40999	Dm.2466	3R	84F15	embryo; mixed stage embryos, imaginal disks, and adult heads; adult testes; whole body; salivary gland ;
711	1817	72	CG6355	LP05464	CG6355					0.034156	0.0614603	0.173007	0.129554	0.408642	0.126608	0.422027	0.138851	0.17115	0.210242	||EG:52C10.5||CG6355||	37033	Dm.7091	2R	54E9	head; embryo; head--brain & sensory organ; ovary; mixed stage embryos, imaginal disks, and adult heads; adult testes; whole body; testis ;
712	1819	72	CG10007	LP09696	CG10007					-0.006052	-0.110052	-0.101936	0.294032	0.479494	0.288595	0.490237	-0.0958837	0.059142	0.132557		41450	Dm.1162	3R	87A4	salivary gland; head; whole body; mixed stage embryos, imaginal disks, and adult heads; fat body; adult testes ;
713	1820	60	CG5932	LP10120	CG5932					-0.234048	-0.025045	-0.0128849	0.052348	0.366968	0.129734	0.424565	0.221163	0.018888	0.0775332		40267	Dm.4393	3L	77C4	whole body; fat body ;
714	1821	62	CG8034	SD01508	CG8034					0.0688979	0.0909615	-0.16051	0.106739	0.398607	0.208128	0.459568	-0.229408	0.00710656	0.0512973		32924	Dm.219	X	18B9	mixed stage embryos, imaginal disks, and adult heads ;
715	1823	67	CG18608	SD02315	CG18608			prod	proliferation disrupter	0.0991968	0.017244	0.0501057	0.583873	0.573557	0.713313	0.62727	-0.049091	0.606426	0.397334	||CG18608||l(2)k08810||prod||Prod||PROD||l(2)88/10||	37187	Dm.696	2R	56A2	embryo; whole body; adult testes; ovary; mixed stage embryos, imaginal disks, and adult heads; head ;
716	1825	61	CG1776	GH17420	CG1776					-0.00568376	0.000444556	-0.0354652	0.897323	0.659462	0.971624	0.695364	-0.0297814	0.826161	0.468791	||MLCK-like||CG1776||	36002	Dm.3888	2R	46B2	head; mixed stage embryos, imaginal disks, and adult heads; embryo ;
717	1826	71	CG30359	GH18222	CG30359	CG8689				-0.0016975	-0.17264	-0.129516	0.59286	0.574522	0.417629	0.535013	-0.127818	0.365924	0.305909		35828	Dm.7057	2R	44D1	head; embryo; whole body; fat body; ovary; mixed stage embryos, imaginal disks, and adult heads ;
718	1828	71	CG4551	GH23334	CG4551			smi35A	smell impaired 35A	-0.21297	0.158855	0.135145	0.025545	0.334327	0.0292866	0.379592	0.348115	0.00163564	0.0290007	||CG4551||DYRK||smi35A||DYRK2||Dyrk2||BG:DS01523.3||	34831	Dm.2597	2L	35A1-35A2	mixed stage embryos, imaginal disks, and adult heads; embryo; head; fat body; salivary gland; ovary; head--brain & sensory organ ;
719	1830	72	CG8603	GH26230	CG8603					0.0602766	0.262515	0.215181	0.260004	0.46724	0.264706	0.480702	0.154904	0.147877	0.194771		36592	Dm.2231	2R	50F4-50F6	head; ovary; embryo; salivary gland; whole body; mixed stage embryos, imaginal disks, and adult heads ;
720	1832	72	CG9968	GM13766	CG9968			Anxb11	Annexin B11	0.0730392	-0.0379257	-0.0925822	0.330905	0.49199	0.334331	0.506127	-0.165621	0.0158078	0.0719263	||BcDNA:GH16395||CG9968||Anxb11||	32612	Dm.12489	X	14C4	embryo; mixed stage embryos, imaginal disks, and adult heads; salivary gland; head; embryonic 8-12 hr post-fertilization; ovary; testis; whole body ;
721	1833	72	CG2945	GH09380	CG2945			cin	cinnamon	-0.0333754	-0.186266	-0.23058	0.171241	0.435246	0.165083	0.437318	-0.197205	0.075801	0.146845	||EG:BACR37P7.3||cin||l(1)G0142||fs(1)M50||l(1)1Ae||CG2945||	30973	Dm.2294	X	1A1	embryo; mixed stage embryos, imaginal disks, and adult heads; head; adult testes; fat body ;
722	1834	68	CG3690	GH13765	CG3690					0.0501551	-0.0997088	-0.109588	0.62857	0.583474	0.507867	0.563672	-0.159743	0.10068	0.165005		31047	Dm.8104	X	1D3	head; fat body ;
723	1835	72	CG6518	GH24781	CG6518			inaC	inactivation no afterpotential C	0.0145792	-0.118755	-0.0829501	0.195981	0.445255	0.196277	0.451282	-0.0975294	0.223033	0.239606	||eye PKC||ePKC||PKCi||PKC 53E||PKC-eye||eye-PKC||dPKC53E||Pkc2||Dpkc2||eye-specific PKC||inaC||InaC||pkc-2||PKC||dPKC53E(ey)||CG6518||protein kinase C||	36897	Dm.4688	2R	53E1	head; mixed stage embryos, imaginal disks, and adult heads; embryo ;
724	1836	72	CG9431	GH27420	CG9431			kek4	kekkon4	0.00669997	-0.0109499	-0.0173155	0.913676	0.663896	0.918348	0.684951	-0.0240154	0.632485	0.406337		34718	Dm.417	2L	34A9-34A10	mixed stage embryos, imaginal disks, and adult heads; head; head--brain & sensory organ ;
725	1837	72	CG11642	LD27659	CG11642					-0.0342318	0.0480696	0.153944	0.344268	0.496788	0.336382	0.506427	0.188176	0.114501	0.172601	||CG11642||EG:BACR7A4.5||CG18830||	31042	Dm.47	X	1D2	embryo; whole body; ovary; fat body; mixed stage embryos, imaginal disks, and adult heads; embryonic 8-12 hr post-fertilization; head ;
726	1839	72	CG2867	LD42113	CG2867			Prat	Phosphoribosylamidotransferase	-0.0699557	-0.0161647	0.0429056	0.353915	0.502155	0.365305	0.519077	0.112861	0.00828171	0.05651	||CG2867||transcript D||Prat||	40935	Dm.9919	3R	84E5	embryo; mixed stage embryos, imaginal disks, and adult heads; whole body; head; ovary ;
727	1840	72	CG9424	LD45742	CG9424			bocksbeutel		-0.00866275	-0.0350214	-0.00583199	0.601835	0.577551	0.606877	0.592832	0.00283076	0.942229	0.498501		41162	Dm.2003	3R	85D27	embryo; mixed stage embryos, imaginal disks, and adult heads ;
728	1841	72	CG30460	GH27233	CG30460					-0.00394784	0.103158	0.0931041	0.667165	0.594688	0.665946	0.613871	0.0970519	0.287284	0.270128		36924	Dm.13555	2R	53F5-53F7	adult testes; head; whole body; mixed stage embryos, imaginal disks, and adult heads; testis ;
729	1843	67	CG1646	LD26426	CG1646					0.0137092	0.116115	0.0645239	0.263793	0.468465	0.279556	0.487622	0.0508147	0.534462	0.372338		43399	Dm.4423	3R	98E5	embryo; mixed stage embryos, imaginal disks, and adult heads; head; ovary; adult testes; whole body ;
730	1846	72	CG10600	LD29554	CG10600					-0.0396334	0.257327	0.349057	0.035792	0.352618	0.0380854	0.383868	0.388691	0.0254664	0.0901983		35142	Dm.463	2L	37B1	adult testes; ovary; embryo; head; testis; mixed stage embryos, imaginal disks, and adult heads ;
731	1847	71	CG3445	LD31045	CG3445			phol	pleiohomeotic like	-0.0428994	0.117257	0.188215	0.446472	0.535578	0.353489	0.514944	0.231115	0.108314	0.169034	||pho-like||CG3445||phol||	39095	Dm.11091	3L	67B6	embryo; mixed stage embryos, imaginal disks, and adult heads; head; adult testes; head--brain & sensory organ ;
732	1849	62	CG32332	GH10732	CG9133	CG9133				0.0664572	-0.127974	-0.142772	0.129095	0.408642	0.111392	0.417925	-0.209229	0.0537578	0.126113		38140	Dm.21253	3L	61F4	ADULT testes; testis; head; ovary ;
733	1850	72	CG8403	GH12319	CG8403			SP2353		-0.0827135	-0.0861518	0.0228491	0.091195	0.394932	0.0912043	0.409742	0.105563	0.0849888	0.153601		36771	Dm.3292	2R	52D15-52E1	mixed stage embryos, imaginal disks, and adult heads; head; embryo ;
734	1852	69	CG12437	GH23250	CG12437			raw	raw	0.00304116	0.0489872	0.0849411	0.77108	0.625849	0.790937	0.653628	0.0818999	0.420449	0.328612	||CG9321||raw||CG12437||cyrano||l(2)06825||cyr||l(2)k03514||	44851	Dm.1634	2L	29E4-29E6	mixed stage embryos, imaginal disks, and adult heads; embryo; head; whole body; fat body ;
735	1853	72	CG3249	GM14014	CG3249					0.0388996	0.130391	0.185733	0.353444	0.502155	0.344985	0.510262	0.146833	0.248656	0.252917	||PKA anchor protein||CG3249||BcDNA:GM04319||	31459	Dm.3811	X	4F9-4F10	embryo; mixed stage embryos, imaginal disks, and adult heads; head; ovary; adult testes; salivary gland; whole body; head--brain & sensory organ; fat body ;
736	1855	67	CG4532	LD25748	CG4532			pod1		0.157095	0.197984	0.117049	0.823196	0.639276	0.875154	0.674778	-0.040046	0.689975	0.425811	||CG4532||BcDNA:LD08951||	31620	Dm.6234	X	6D2-6D3	embryo; mixed stage embryos, imaginal disks, and adult heads; head; testis ;
737	1858	72	CG2507	LD44801	CG2507			sas	stranded at second	-0.101965	0.117568	0.212193	0.024569	0.334327	0.0243848	0.372434	0.314159	0.0115735	0.0643613	||CG2507||l(3)84Cd||rfd||sas||Sas||	40861	Dm.1085	3R	84C8-84D1	mixed stage embryos, imaginal disks, and adult heads; head; adult testes; embryo; whole body ;
738	1861	72	GH07425	GH07425						-0.0402802	-0.0442477	0.00944808	0.428819	0.529343	0.443808	0.543917	0.0497283	0.374774	0.309836
739	1862	72	CG6741	GH21134	CG6741			a	arc	-0.0416225	0.140373	0.16383	0.087076	0.394932	0.0850519	0.405331	0.205452	0.0517384	0.123988	||CG13505||a||bran||CG6741||Arc||	43852	Dm.1410	2R	58C1-58C5	mixed stage embryos, imaginal disks, and adult heads; adult testes; head; testis ;
740	1863	72	CG18009	LD27895	CG18009			Trf2	TATA box binding protein-related factor 2	-0.0271908	-0.105476	-0.125873	0.651895	0.589587	0.650498	0.607485	-0.0986821	0.330142	0.291372	||dTRF2||CG11195||CG18009||p79||	31773	Dm.2938	X	7E7-7E9	mixed stage embryos, imaginal disks, and adult heads; embryo; adult testes ;
741	1865	63	CG12730	RE01432	CG12730					-0.184284	0.0147663	0.131415	0.028787	0.345565	0.0472799	0.383868	0.315699	0.033411	0.104078		31466	Dm.13993	X	5A2	embryo; mixed stage embryos, imaginal disks, and adult heads ;
742	1868	72	CG12690	RE02128	CG12690			CHES-1-like	Checkpoint suppressor homologue	0.177827	0.195413	0.179646	0.988479	0.678299	0.988704	0.698415	0.00181966	0.985979	0.509902	||Dmches-1||CHES-1-like||CG12690||	31678	Dm.17625	X	7B6	mixed stage embryos, imaginal disks, and adult heads; head; embryo; ovary ;
743	1871	72	CG3095	RE03173	CG3095			hfw	halfway	-0.102403	0.279035	0.484468	0.054092	0.366968	0.052754	0.383868	0.58687	0.0001	0.00796512		31120	Dm.5411	X	2B5-2B6	mixed stage embryos, imaginal disks, and adult heads; embryo; salivary gland; head ;
744	1876	69	CG16747	RE14453	CG16747			Oda	Ornithine decarboxylase antizyme	0.136383	0.0471828	-0.131464	0.516108	0.553172	0.522577	0.565619	-0.267847	0.0379312	0.109729	||guf||AZ||CG16747||ODA||Oda||l(2)k09037||l(2)02833||ornithine decarboxylase antizyme||	36307	Dm.6751	2R	48E4	embryo; head; mixed stage embryos, imaginal disks, and adult heads; fat body; salivary gland; whole body; ovary; embryonic 8-12 hr post-fertilization; adult testes; head--brain & sensory organ; testis ;
745	1883	72	CG1153	RE26656	CG1153			Osi7	Osiris 7	-0.0302045	0.0977152	-0.00444681	0.433693	0.530834	0.442413	0.543877	0.0257577	0.813353	0.465294		40761	Dm.17148	3R	83E1	embryo; mixed stage embryos, imaginal disks, and adult heads; whole body ;
746	1885	58	CG8579	RE27458	CG8579			Jon44E	Jonah 44E	-0.209613	-0.127217	-0.0348944	0.668439	0.594688	0.667862	0.613871	0.174719	0.282765	0.26758	||SP100||CG8579||	35853	Dm.11060	2R	44E2	whole body; embryo ;
747	1886	72	CG5821	RE27549	CG5821			qkr58E-2	quaking related 58E-2	-0.0618073	0.0786444	0.0795138	0.243115	0.461795	0.250734	0.475957	0.141321	0.112415	0.171846	||CG5821||qrk58E-2||qkr58E-2||	37562	Dm.7238	2R	58D8-58E1	embryo; mixed stage embryos, imaginal disks, and adult heads; ovary; adult testes; whole body ;
748	1887	71	CG9517	RE28171	CG9517					-0.17673	0.290537	0.401285	0.019393	0.334327	0.0228459	0.372434	0.578016	0.0133783	0.067435		32417	Dm.13455	X	13A1	embryo; mixed stage embryos, imaginal disks, and adult heads ;
749	1894	72	CG11138	RE41430	CG11138					-0.0115842	0.0915102	0.235037	0.118185	0.406062	0.115274	0.417925	0.246621	0.0502587	0.122532		32205	Dm.21409	X	11B1	mixed stage embryos, imaginal disks, and adult heads; embryo; fat body ;
750	1897	72	CG7034	RE55430	CG7034			sec15		-0.0957608	-0.128472	-0.178249	0.768073	0.625507	0.764072	0.644954	-0.0824878	0.306318	0.278596	||CG7034||Sec15||sec15||Sec15p||dsec15||	42499	Dm.13725	3R	93B12	mixed stage embryos, imaginal disks, and adult heads; fat body; whole body; embryo; adult testes ;
751	1906	71	CG10699	RE70568	CG10699			Lim3		0.173095	-0.00584072	0.0747837	0.306843	0.48339	0.295145	0.492752	-0.0983114	0.341452	0.296056	||CG10699||CG15174||l(2)Bd||Lim3||lim3||l(2)37Bd||	35184	Dm.7837	2L	37B13-37C1	adult testes; embryo; head ;
752	1912	72	CG31145	RE73615	CG31145					0.0695654	0.0477491	0.100127	0.739421	0.615744	0.737122	0.636486	0.0305615	0.779257	0.454109		42784	Dm.10845	3R	95A4-95A7	head; mixed stage embryos, imaginal disks, and adult heads; embryo; whole body ;
753	1924	72	CG31209	RH32832	CG31209					0.0671071	0.131394	-0.0503089	0.288724	0.47769	0.289878	0.490388	-0.117416	0.233879	0.245043		42403	Dm.5097	3R	92D6-92D8	head; mixed stage embryos, imaginal disks, and adult heads; adult testes ;
754	1928	71	CG6042	RH36709	CG6042		V	Cyp12a4		0.0259305	0.153032	0.0568553	0.418188	0.52668	0.500045	0.560657	0.0309248	0.829556	0.469451	||12a4||Cyp12a4||CG6042||	42294	Dm.6329	3R	91F3	head; whole body; embryo ;
755	1935	64	CG15353	RH63135	CG15353					-0.0469049	-0.184007	-0.250747	0.632493	0.584701	0.538368	0.569684	-0.203842	0.282478	0.267504		50191	Dm.13221	2L	22B8	whole body; fat body; head ;
756	1946	72	CG3213	AT13279	CG3213					0.0295305	0.0621955	0.12695	0.424279	0.528192	0.429098	0.54071	0.0974198	0.1056	0.167909		33574	Dm.8022	2L	23F6	adult testes; testis; fat body; head ;
757	1948	72	CG31209	AT13703	CG31209					0.0810519	0.163055	0.133626	0.671477	0.594874	0.673484	0.615919	0.0525744	0.622113	0.402924		42403	Dm.5097	3R	92D6-92D8	head; mixed stage embryos, imaginal disks, and adult heads; adult testes ;
758	1949	64	CG33142	AT13932	CG33142					0.0395378	-0.293476	-0.35074	0.053149	0.366968	0.103506	0.411963	-0.390278	0.0256958	0.0903555		318895	Dm.23155	2R	53E4	adult testes; testis; fat body ;
759	1950	68	CG33067	AT14088	CG33067					0.0465733	0.1552	-0.00845815	0.718596	0.609048	0.507562	0.563672	-0.0550315	0.704407	0.43132		326247	Dm.20309	X	15E5	mixed stage embryos, imaginal disks, and adult heads; adult testes; fat body; testis ;
760	1951	68	CG31952	AT14709	CG31952					0.0890625	-0.0681776	-0.274401	0.293094	0.479412	0.114765	0.417925	-0.363464	0.015004	0.070046		326179	Dm.12279	2L	23F1	adult testes; testis ;
761	1953	69	CG32062	AT24801	CG32062					-0.0149771	-0.137209	-0.153173	0.274464	0.470116	0.311512	0.497079	-0.138196	0.165917	0.206361	||CG14155||CG18441||cg18441||BcDNA:GM06073||CG32062||	39198	Dm.5024	3L	67E4-67E5	mixed stage embryos, imaginal disks, and adult heads; embryo; adult testes; ovary; head--brain & sensory organ; head ;
762	1956	72	CG16935	AT25977	CG16935					0.0199394	0.247408	0.197553	0.300102	0.481221	0.304076	0.494414	0.177614	0.264976	0.260855		36540	Dm.4410	2R	50C6	adult testes; embryo; ovary; head; mixed stage embryos, imaginal disks, and adult heads ;
763	1960	67	CG7886	AT27185	CG7886					-0.116717	-0.088257	-0.0316938	0.918729	0.665087	0.882622	0.676866	0.0850236	0.437454	0.336832		41775	Dm.7930	3R	88C9-88C10	adult testes; testis; head ;
764	1961	66	CG6367	GH12385	CG6367			psh	persephone	-0.0527405	-0.193042	-0.177251	0.796523	0.632487	0.276482	0.486864	-0.12451	0.381818	0.313191	||CG6367||psh||SP28||c-SP28||	32832	Dm.18653	X	17B5	head; salivary gland; mixed stage embryos, imaginal disks, and adult heads ;
765	1962	70	CG15202	GH13342	CG15202					-0.0573408	-0.153668	-0.132476	0.716992	0.609048	0.574788	0.580772	-0.0751354	0.269283	0.262072		32052	Dm.20671	X	10A8	salivary gland; head; mixed stage embryos, imaginal disks, and adult heads ;
766	1963	72	CG14213	GH15157	CG14213					0.232487	0.0715797	-0.187493	0.013517	0.328452	0.0147348	0.372434	-0.41998	0.000274358	0.012378		32966	Dm.7239	X	18D11	mixed stage embryos, imaginal disks, and adult heads; embryo; head; testis; whole body; adult testes ;
767	1965	72	CG32744	GH17513	CG32744					0.159318	0.191302	-0.158429	0.003618	0.324315	0.00423416	0.372434	-0.317747	0.000176428	0.00952532
768	1968	72	GH20944	GH20944						0.0342251	0.210585	0.0070777	0.024116	0.334327	0.0240458	0.372434	-0.0271474	0.674488	0.419977
769	1973	72	CG7031	LP03545	CG7031					0.0827408	0.158553	0.163575	0.581259	0.573513	0.574523	0.580684	0.0808345	0.374901	0.309836		42704	Dm.13734	3R	94C8	whole body; mixed stage embryos, imaginal disks, and adult heads ;
770	1974	57	CG10788	LP03924	CG10788			ng3	new glue 3	0.0558308	-0.0522281	-0.000527457	0.387439	0.515572	0.33644	0.506427	-0.0563582	0.340325	0.295467	||ng3||BcDNA:LP03924||CG10788||ng-3||ng||EG:96G10.3||	31299	Dm.1691	X	3C10	whole body ;
771	1975	72	CG31781	LP04536	CG31781					-0.137767	0.0497705	0.138786	0.265106	0.468465	0.269598	0.48263	0.276552	0.126961	0.181157		35023	Dm.20629	2L	36B3	mixed stage embryos, imaginal disks, and adult heads; whole body; head; embryo ;
772	1978	65	CG6169	SD14939	CG6169					0.198518	0.0427099	0.0498733	0.525746	0.557186	0.380914	0.525041	-0.148645	0.255588	0.256151		39722	Dm.11490	3L	72A1-72A2	embryo; mixed stage embryos, imaginal disks, and adult heads; ovary; whole body; head ;
773	1979	65	CG15678	SD16010	CG15678					-0.00905555	-0.222969	-0.254116	0.16237	0.429928	0.196849	0.451282	-0.24506	0.0626565	0.136715		37468	Dm.18847	2R	57F6	mixed stage embryos, imaginal disks, and adult heads ;
774	1980	68	SD16627	SD16627						-0.0140284	-0.125335	-0.191572	0.536204	0.560451	0.310631	0.496159	-0.177543	0.153331	0.198619		260872
775	1982	72	CG6892	SD17695	CG6892			Ets96B		0.0776329	0.153568	0.222903	0.052684	0.366968	0.0480574	0.383868	0.145271	0.0785388	0.14834	||CG6892||Ets96B||	42952	Dm.4514	3R	96A22	head; embryo ;
776	1986	58	CG32820	bs04e04.y1	CG32820	CG17450				-0.0829558	0.0445708	-0.045902	0.741652	0.615869	0.702874	0.623085	0.0370538	0.7674	0.45011		318228	Dm.10791	X	20A4	adult testes; testis; embryo; whole body ;
777	1989	64	CG30110	bs09e07.y1	CG30110					0.0113394	-0.261162	-0.217879	0.306835	0.48339	0.375218	0.52203	-0.229219	0.0680803	0.140274		246462	Dm.15951	2R	54F5	testis; whole body ;
778	1991	65	CG4073	bs12f03.y1	CG4073					-0.0550846	-0.189636	-0.140427	0.173027	0.436004	0.121577	0.420183	-0.0853423	0.48534	0.354835		41284	Dm.4982	3R	86C4	adult testes; testis ;
779	1996	66	CG18638	GS00291	CG18638					0.0789067	0.0900221	0.113726	0.212093	0.449092	0.747792	0.638675	0.0348188	0.69986	0.429416
786	2017	63	GM03203	GM03203		CG6155				-0.222476	0.191679	0.0715217	0.066201	0.378271	0.0844421	0.404501	0.293998	0.0251295	0.0896221
787	2018	70	CG9926	GM03716	CG9926					0.0338815	-0.310849	-0.214614	0.077973	0.389405	0.101329	0.411963	-0.248496	0.0506944	0.122764		41700	Dm.1190	3R	88A3	ovary ;
788	2020	71	GM04921	GM04921						-0.162372	0.0562038	0.234631	0.039501	0.358872	0.04861	0.383868	0.397003	0.00838835	0.05651		261336
789	2022	72	CG32575	GM07804	CG32575			hang	hangover	-0.027838	0.172368	0.0600575	0.232942	0.458576	0.234837	0.473684	0.0878955	0.506757	0.362974	||BcDNA:LD22118||CG32575||BcDNA:GM07804||CG4416||CG4411||LD22118||	32613	Dm.7016	X	14C4-14C6	mixed stage embryos, imaginal disks, and adult heads; embryo; embryonic 8-12 hr post-fertilization; head; adult testes; ovary; whole body ;
790	2025	71	CG1848	LD15137	CG1848			LIMK1	LIM-kinase1	-0.0553262	0.119905	0.0272476	0.29377	0.479494	0.319477	0.500966	0.0825737	0.44456	0.339231	||dLIMK||Dlimk||DLIMK||DLIMK1||LIM-kinase||LIM kinase||LIMK||Limk||limk||LIMK1||CG1848||	32207	Dm.3774	X	11B2	adult testes; embryo; mixed stage embryos, imaginal disks, and adult heads; whole body; ovary; head; testis ;
791	2027	59	CG3941	LD15650	CG3941			pita		-0.174687	0.0403993	-0.0290378	0.534661	0.560221	0.391743	0.529633	0.145649	0.12821	0.182337		37730	Dm.3686	2R	59E3	embryo; mixed stage embryos, imaginal disks, and adult heads; ovary; adult testes; testis ;
792	2028	70	CG9553	LD15851	CG9553			chic	chickadee	-0.166402	0.14618	-0.314328	0.079288	0.389405	0.124124	0.420183	-0.147926	0.41483	0.327108	||CG9553||Profilin||profilin||Chi||chi||D88||sand||Chic||chic||l(2)27||	33834	Dm.4775	2L	26A5-26B2	embryo; head; mixed stage embryos, imaginal disks, and adult heads; fat body; whole body; salivary gland; embryonic 8-12 hr post-fertilization; adult testes; ovary ;
793	2029	60	CG32226	LD16905	CG32226	CG18565				-0.119463	0.111122	0.035901	0.088306	0.394932	0.119898	0.420015	0.155364	0.122473	0.178101		40229	Dm.15114	3L	77B1-77B2	embryo; adult testes; mixed stage embryos, imaginal disks, and adult heads ;
794	2034	72	CG11604	LD01582	CG11604					0.00136433	-0.138693	0.000156202	0.519019	0.553615	0.515103	0.563826	-0.00120813	0.987257	0.510142		33194	Dm.19753	2L	21B7	embryo; ovary ;
795	2035	72	CG14782	LD19782	CG14782					-0.0282549	0.169075	0.275952	0.093354	0.394932	0.0911694	0.409742	0.304207	0.0215421	0.0833027	||CG14782||EG:80H7.5||	31105	Dm.7010	X	2B1	embryo; head; adult testes; whole body; mixed stage embryos, imaginal disks, and adult heads; ovary; testis ;
796	2036	72	CG2078	LD20892	CG2078			Myd88		0.031607	0.114683	0.125731	0.724571	0.611081	0.729526	0.633331	0.0941236	0.413687	0.326608	||LD20892||EP(2)2535||Myd88||MyD88||CG2078||DmMyD88||DmMyd88||kra||dMyd88||dMyD88||	35956	Dm.2113	2R	45C4	mixed stage embryos, imaginal disks, and adult heads; salivary gland; ovary; whole body; embryo; head; adult testes ;
797	2037	72	CG6721	LD17675	CG6721			Gap1	GTPase-activating protein 1	0.0669489	0.0615011	-0.00842975	0.748933	0.619593	0.751405	0.639892	-0.0753786	0.326025	0.289467	||mip||rI533||sextra||GAP||Gap||gap||gap1||Gap1||GAP1||CG6721||Ras-GAP||rasGAP||sxt||	39158	Dm.919	3L	67C10-67C11	mixed stage embryos, imaginal disks, and adult heads; embryo; embryonic 8-12 hr post-fertilization ;
798	2038	64	CG32758	LD13361	CG32758	CG3130				-0.0762398	0.047184	-0.0486251	0.012956	0.328452	0.0238345	0.372434	0.0276146	0.766971	0.45011		31493	Dm.11527	X	5B2-5B4	mixed stage embryos, imaginal disks, and adult heads; embryo; head; whole body; head--brain & sensory organ ;
799	2039	72	CG11961	LD02432	CG11961					-0.0312843	-0.269179	-0.203908	0.318224	0.488123	0.327556	0.503943	-0.172623	0.17537	0.213017		37221	Dm.11073	2R	56D1-56D2	embryo; mixed stage embryos, imaginal disks, and adult heads; whole body; head; fat body ;
800	2040	70	CG9281	LD02975	CG9281					-0.0907025	0.10498	0.0803238	0.015685	0.328452	0.0289887	0.379592	0.171026	0.0761424	0.147087		32508	Dm.2191	X	13E8	embryo; head; mixed stage embryos, imaginal disks, and adult heads; adult testes; ovary; whole body; testis ;
801	2042	58	CG5055	LD15989	CG5055			baz	bazooka	-0.217188	-0.066648	-0.162911	0.50975	0.552009	0.52993	0.567088	0.0542763	0.664244	0.41633	||CG5055||Par-3||par-3||baz||dPar-3||	32703	Dm.191	X	15F1	mixed stage embryos, imaginal disks, and adult heads; embryo; embryonic 8-12 hr post-fertilization ;
802	2043	72	CG6384	LD02352	CG6384			Cp190	Centrosomal protein 190kD	-0.0633699	0.161296	0.380871	0.006701	0.328452	0.00651707	0.372434	0.444241	0.000681214	0.018708	||Cen190||Bx63||Rb188||CP-60||AbS1-4||Map190||DMAP-190||CP-190||dmap190||Dmap190||DMAP190||CT19920||Cp190||CP190||CG6384||	41848	Dm.2423	3R	88E9-88E11	embryo; mixed stage embryos, imaginal disks, and adult heads; ovary; head--brain & sensory organ ;
803	2045	72	CG1762	LD09848	CG1762			betaInt-neu	beta<up>neu</up> integrin	-0.100764	0.145155	0.109623	0.058	0.368364	0.0593071	0.384565	0.210387	0.0370746	0.109224	||Integrin bn||Betav||BetaNu||integrin beta neu||Betav||BetaNu||CT5192||CG1762||BetaIntNu||BetaInt-Nu||	35368	Dm.19859	2L	39A1	embryo; mixed stage embryos, imaginal disks, and adult heads ;
804	2047	72	CG8610	LD12661	CG8610			Cdc27		-0.0391976	0.168355	0.114669	0.106663	0.398607	0.106197	0.41512	0.153867	0.174795	0.212675	||CG8610||l(3)L7123||Cdc27||cdc27||mks||CDC27Dm||Dmcdc27||	38798	Dm.4367	3L	65E9	embryo; mixed stage embryos, imaginal disks, and adult heads; adult testes; head; whole body ;
805	2051	71	CG17273	LD32788	CG17273					-0.176899	0.0538929	0.137099	0.00265	0.324315	0.00683696	0.372434	0.313998	0.00396692	0.0400541	||BcDNA:LD32788||CG17273||	42466	Dm.3123	3R	93A1	embryo; ovary; mixed stage embryos, imaginal disks, and adult heads; head; whole body; testis ;
807	2057	63	CG1394	GH14622	CG1394					-0.0459276	0.0495128	0.00202779	0.532893	0.559881	0.594144	0.587486	0.0479554	0.600421	0.395429		32059	Dm.7654	X	10A10	adult testes; testis; head ;
808	2058	68	CG11459	GH15170	CG11459					0.011207	-0.232738	-0.268966	0.238743	0.46007	0.261559	0.479541	-0.280173	0.06445	0.137858		40741	Dm.3894	3R	83D2	head; fat body; whole body ;
809	2064	68	CG32833	GH23641	CG32833	CG9898				0.000214357	-0.206201	-0.00999697	0.58981	0.574394	0.535889	0.568595	-0.0102113	0.952758	0.501406	||SPH196||CG30331||CG9898||CG32833||BcDNA:GH11992||	37650	Dm.741	2R	59C1	head ;
810	2071	72	CG5442	LD32469	CG5442			SC35		-0.093152	-0.175696	-0.260185	0.40085	0.521586	0.403331	0.529633	-0.167033	0.27233	0.263108	||CG5442||cg5442||CG5542||dSC35||SC35||	53444	Dm.2058	2L	33E4	embryo; ovary; whole body; mixed stage embryos, imaginal disks, and adult heads; adult testes; testis ;
811	2073	72	CG18660	GH04818	CG18660			Nckx30C		0.101872	0.0246639	0.00324681	0.829673	0.641013	0.83606	0.663802	-0.0986257	0.415792	0.327144	||Nckx30C||CG4106||CG18660||potassium-dependent sodium||	45248	Dm.7114	2L	30C6-30C7	head; mixed stage embryos, imaginal disks, and adult heads; head--brain & sensory organ; embryo ;
812	2074	57	CG10151	GH05433	CG10151					-0.0772508	-0.0781763	-0.0710364	0.625205	0.583254	0.988663	0.698415	0.00621444	0.954947	0.501914		36639	Dm.7788	2R	51C2	embryo; head; adult testes; whole body; mixed stage embryos, imaginal disks, and adult heads; ovary ;
813	2082	72	CG17816	GH14459	CG17816					-0.0515672	0.0522335	0.0401497	0.493393	0.547905	0.485477	0.557631	0.0917169	0.436875	0.336554		40928	Dm.1092	3R	84E3-84E4	mixed stage embryos, imaginal disks, and adult heads; embryo; head; whole body ;
814	2089	60	CG8068	LD27861	CG8068			Su(var)2-10	Suppressor of variegation 2-10	0.0628895	0.0517856	0.0301989	0.911979	0.663574	0.954473	0.691957	-0.0326906	0.814263	0.465315	||zimp||CLOT2057||CG8068||ZimpA||dpias||dPIAS||Dpias||DPIAS||ZimpB||Su-var(2)10||Su(var)2-10||Suvar(2)10||i184||l(2)03697||PIAS||	35927	Dm.7311	2R	45A8	embryo; mixed stage embryos, imaginal disks, and adult heads; whole embryo; embryonic 8-12 hr post-fertilization; adult testes; ovary; head; head--brain & sensory organ; whole body ;
815	2090	72	CG2218	LD28173	CG2218					0.0589715	0.0415305	0.10551	0.714392	0.609048	0.714784	0.627913	0.0465389	0.60061	0.395429		43611	Dm.7738	3R	99F4	embryo; mixed stage embryos, imaginal disks, and adult heads; adult testes; head; salivary gland ;
816	2091	68	CG11141	LD29078	CG11141					0.00523019	-0.202664	-0.224557	0.25231	0.464284	0.155578	0.431981	-0.229787	0.06601	0.138766		35672	Dm.504	2R	43C3	embryo; adult testes; head; mixed stage embryos, imaginal disks, and adult heads; ovary ;
817	2092	61	CG14613	LD29159	CG14613					-0.0184926	0.138809	0.175741	0.488211	0.547639	0.370333	0.520266	0.194233	0.145386	0.193005		33133	Dm.4006	X	20B1	head; embryo; adult testes; testis; ovary; whole body; mixed stage embryos, imaginal disks, and adult heads ;
818	2093	72	CG10954	LD29815	CG10954			Arc-p34		-0.023106	-0.140478	-0.074994	0.600418	0.577289	0.605965	0.59265	-0.051888	0.459718	0.344737	||Arpc2||ARC-P34||ARC-p34||Arc-p34||CG10954||38C.47||p34||	35311	Dm.4005	2L	38C6	embryo; mixed stage embryos, imaginal disks, and adult heads; fat body; ovary; head; whole body; adult testes; testis ;
819	2094	72	CG3637	LD29964	CG3637			Cortactin	Cortactin	0.0833701	0.0805675	0.134498	0.845769	0.644706	0.842253	0.665366	0.0511281	0.509604	0.364107	||DCortactin||CG3637||Cortactin||cortactin||	42491	Dm.4483	3R	93B8-93B9	embryo; mixed stage embryos, imaginal disks, and adult heads; whole body; adult testes; salivary gland ;
820	2096	71	CG6226	LD30817	CG6226			FK506-bp1	FK506-binding protein 1	0.0257122	-0.14448	-0.0124427	0.235888	0.459381	0.267179	0.481156	-0.0381549	0.712884	0.433991	||CG6226||FK506-bp1||FK506bp1||FKBP39||FKbp39||	41860	Dm.1208	3R	88F1	embryo; mixed stage embryos, imaginal disks, and adult heads; ovary; head ;
821	2097	72	CG8981	LD43341	CG8981					-0.182591	-0.059868	0.0732091	0.123467	0.408642	0.117847	0.420015	0.2558	0.00296151	0.0378386		36272	Dm.6585	2R	48D1-48D2	adult testes; mixed stage embryos, imaginal disks, and adult heads; embryo; head; whole body; ovary ;
822	2098	59	CG3889	LD43563	CG3889			CSN1b	COP9 complex homolog subunit 1	0.0097231	-0.0969197	0.0151597	0.883546	0.657319	0.835118	0.663606	0.00543659	0.96672	0.504658	||dCSN1||CH1-2||CSN1||CG3889||CSN1b||DCH1-2||Dch1-2||	40063	Dm.2527	3L	75E4	embryo; mixed stage embryos, imaginal disks, and adult heads; adult testes; ovary; head; whole body ;
823	2099	62	CG8295	LD44205	CG8295			Mlf	Myelodysplasia/myeloid leukemia factor	0.0292618	0.0131163	0.0696516	0.687325	0.598905	0.878709	0.676288	0.0403898	0.66728	0.417357	||CG8295||dMLF||Mlf||BcDNA:SD18148||	36750	Dm.12915	2R	52D2-52D3	embryo; head; adult testes; mixed stage embryos, imaginal disks, and adult heads; fat body; ovary; whole body; testis; embryonic 8-12 hr post-fertilization ;
824	2100	70	CG5940	LD44443	CG5940			CycA	Cyclin A	-0.0655629	0.0437968	0.0370622	0.108316	0.400189	0.124407	0.420183	0.102625	0.10381	0.167005	||CycA||cycA||0245||	39340	Dm.2549	3L	68E1	embryo; mixed stage embryos, imaginal disks, and adult heads; adult testes; ovary; whole body; embryonic 8-12 hr post-fertilization ;
825	2101	67	CG8950	LD44919	CG8950					0.0956747	0.0552584	-0.0122276	0.736304	0.615744	0.723381	0.630514	-0.107902	0.330752	0.291379		36921	Dm.11014	2R	53F4-53F5	embryo; mixed stage embryos, imaginal disks, and adult heads ;
826	2102	71	CG8676	LD45021	CG8676			Hr39	Hormone receptor-like in 39	0.107486	-0.0944343	0.0370843	0.131985	0.410993	0.132098	0.425268	-0.0704012	0.506901	0.362974	||i70||DHR30||ftz-f1beta||ftz-F1beta||FTZ-F1beta||betaFTZ-F1||CG8676||Hr39||EP(2)2490||NR5B1||dFTZ-F1beta||FTZ-F1||ftz-F1||DHR39||FTZ-F1B||DHR39/Ftz-F1beta||	35398	Dm.4837	2L	39B4-39C1	mixed stage embryos, imaginal disks, and adult heads; embryo; head; fat body ;
827	2103	67	CG3073	LD45906	CG3073			l(1)G0144		0.0782036	0.0234009	-0.0674647	0.197091	0.445255	0.316715	0.499758	-0.145668	0.0953034	0.161953		31212	Dm.2001	X	2F2	embryo; mixed stage embryos, imaginal disks, and adult heads; head; testis ;
828	2108	65	CG14514	SD08060	CG14514					0.0277041	0.19203	0.196216	0.64674	0.587776	0.58613	0.584268	0.168512	0.288941	0.270811		43460	Dm.20273	3R	99A1	embryo; head; whole body; ovary; mixed stage embryos, imaginal disks, and adult heads ;
829	2109	63	CG10069	SD09370	CG10069					-0.00698502	0.0451461	0.135223	0.827326	0.640418	0.706606	0.624065	0.142208	0.340667	0.295656		37427	Dm.6514	2R	57D7	embryo; mixed stage embryos, imaginal disks, and adult heads; ovary; whole body; fat body ;
830	2110	69	CG30456	SD09786	CG30456					0.0752229	-0.101838	-0.0457465	0.284425	0.475802	0.183576	0.448447	-0.120969	0.0637166	0.137725		36929	Dm.4369	2R	53F10-53F11	fat body; mixed stage embryos, imaginal disks, and adult heads; adult testes; embryo ;
831	2113	72	CG6752	LD30968	CG6752					0.0262041	-0.107147	-0.154554	0.633255	0.584701	0.62701	0.598496	-0.180758	0.295473	0.273476		41826	Dm.6382	3R	88E2	adult testes; mixed stage embryos, imaginal disks, and adult heads; head; embryo; testis ;
832	2114	72	CG14939	LD31675	CG14939					0.0379148	-0.104496	0.0407394	0.325804	0.491574	0.320968	0.50102	0.00282466	0.969018	0.505323		34593	Dm.2062	2L	33A2	embryo; mixed stage embryos, imaginal disks, and adult heads; ovary; whole body; head--brain & sensory organ; head ;
833	2115	72	CG30020	LD35343	CG30020					0.0706815	-0.0915601	0.0168157	0.299209	0.481221	0.295056	0.492752	-0.0538658	0.651402	0.413158	||CG12941||CG18353||CG30020||	36156	Dm.12126	2R	47C3	embryo; mixed stage embryos, imaginal disks, and adult heads; ovary; adult testes; head ;
834	2116	66	CG15106	LD35885	CG15106			Jheh3	Juvenile hormone epoxide hydrolase 3	-0.0114313	0.0746136	-0.0567311	0.499649	0.549048	0.667561	0.613871	-0.0452998	0.788605	0.457103	||Jheh3||CG15106||	37182	Dm.694	2R	55F8	embryo; ovary; head; adult testes; head--brain & sensory organ; whole body; mixed stage embryos, imaginal disks, and adult heads ;
835	2118	72	CG5384	LD40495	CG5384					-0.0570221	0.202334	0.247375	0.169128	0.434271	0.166976	0.438141	0.304397	0.0118971	0.0643613		34387	Dm.14741	2L	31D4-31D5	embryo; mixed stage embryos, imaginal disks, and adult heads; fat body; embryonic 8-12 hr post-fertilization; ovary; whole body; head; testis; adult testes ;
836	2119	72	CG5974	LD43152	CG5974			pll	pelle	0.0177756	-0.172566	-0.112724	0.016117	0.328452	0.0170211	0.372434	-0.1305	0.115429	0.173234	||pll||p11||CG5974||PELLE/IL-1||	43283	Dm.2022	3R	97E11	embryo; mixed stage embryos, imaginal disks, and adult heads ;
837	2120	72	CG8223	LD44305	CG8223					0.0190846	0.199871	0.20879	0.44841	0.535578	0.441401	0.543685	0.189705	0.0750969	0.146845		41045	Dm.2018	3R	85A10	embryo; adult testes; whole body; mixed stage embryos, imaginal disks, and adult heads; ovary; embryonic 8-12 hr post-fertilization; head ;
838	2121	64	CG11168	LD23637	CG11168					0.0157383	0.0568184	0.0668713	0.896538	0.659462	0.930248	0.686561	0.0511329	0.598971	0.39528		42981	Dm.4018	3R	96B6-96B8	embryo; adult testes; head; embryonic 8-12 hr post-fertilization; mixed stage embryos, imaginal disks, and adult heads ;
839	2122	72	CG11798	LD23883	CG11798			chn	charlatan	0.0939125	-0.0163927	0.0456214	0.783937	0.62893	0.782554	0.650432	-0.0482911	0.665492	0.416734		36678	Dm.11696	2R	51E2	mixed stage embryos, imaginal disks, and adult heads; embryo; head; head--brain & sensory organ; embryonic 8-12 hr post-fertilization; adult testes ;
840	2124	72	CG9313	GH05829	CG9313					0.0849444	0.058509	0.119169	0.816573	0.637459	0.815007	0.658517	0.0342245	0.67686	0.420596		37374	Dm.12386	2R	57B5	adult testes; head; testis; whole body; mixed stage embryos, imaginal disks, and adult heads ;
841	2127	69	GH06606	GH06606						0.0418145	0.0182283	-0.0203977	0.4802	0.545985	0.57697	0.580997	-0.0622122	0.463063	0.345851
842	2128	72	CG15095	GH07529	CG15095			l(2)08717		-0.0399146	0.0585479	0.0301972	0.801919	0.632813	0.793278	0.653628	0.0701118	0.631215	0.40574	||CG15095||l(2)08717||8717||	46085	Dm.10938	2R	55F3-55F4	embryo; mixed stage embryos, imaginal disks, and adult heads; head; whole body; ovary ;
843	2129	58	CG2097	LD45768	CG2097					-0.0270175	0.112676	0.102312	0.60957	0.580106	0.545542	0.571143	0.129329	0.316175	0.2841		40709	Dm.11484	3R	83C1-83C2	head; mixed stage embryos, imaginal disks, and adult heads; fat body; embryo; adult testes; whole body ;
844	2130	71	CG10033	LD46758	CG10033			for	foraging	-0.138551	0.0647015	0.115699	0.086703	0.394932	0.0789518	0.39812	0.25425	0.0125709	0.0655036	||FOR||	44817	Dm.6584	2L	24A2-24A4	embryo; mixed stage embryos, imaginal disks, and adult heads; head; ovary; fat body ;
845	2131	72	CG1070	LP05501	CG1070			Alhambra	Alhambra	-0.0360208	0.0365786	-0.0171116	0.716678	0.609048	0.720005	0.630354	0.0189093	0.795914	0.459037	||Alhambra||AF10||Alhamabra||CG1070||Dalf||	40850	Dm.5906	3R	84B6-84C3	mixed stage embryos, imaginal disks, and adult heads; embryo; head; whole body; adult testes; fat body; ovary ;
846	2132	71	CG16791	LP07504	CG16791					0.100733	0.140804	0.0116186	0.834908	0.641769	0.823811	0.660537	-0.0891147	0.674089	0.419954		42531	Dm.14144	3R	93D5-93D6	mixed stage embryos, imaginal disks, and adult heads; head; whole body; embryo ;
847	2134	61	CG6057	SD02122	CG6057			SMC1		0.162051	0.0912849	0.109071	0.884921	0.65757	0.950066	0.690451	-0.0529796	0.852589	0.475777	||CG6057||SMC1||DmSMC1||	42853	Dm.3313	3R	95D11	mixed stage embryos, imaginal disks, and adult heads; embryo; head ;
848	2135	71	CG8184	SD03277	CG8184					0.0499032	0.0327477	0.0877578	0.652724	0.589833	0.7454	0.638326	0.0378546	0.709524	0.433121		32510	Dm.10848	X	13E8-13E12	mixed stage embryos, imaginal disks, and adult heads; adult testes; salivary gland; embryo; ovary ;
849	2136	71	CG13620	SD03914	CG13620					0.0139829	0.108345	0.184684	0.595497	0.575174	0.623896	0.597271	0.170701	0.245728	0.251378		42932	Dm.10295	3R	96A11-96A12	mixed stage embryos, imaginal disks, and adult heads; embryo; head; ovary ;
850	2137	72	CG14764	LD39211	CG14764					0.0207158	-0.147141	-0.251886	0.07828	0.389405	0.0784358	0.39812	-0.272602	0.0175891	0.0743875		35749	Dm.2038	2R	43F4-43F6	mixed stage embryos, imaginal disks, and adult heads; embryo; whole body; salivary gland ;
851	2138	69	CG7611	LP01609	CG7611					0.0309137	-0.156942	-0.2468	0.223293	0.453451	0.244515	0.475709	-0.277714	0.0429139	0.115856		40386	Dm.7009	3L	78D5	embryo; mixed stage embryos, imaginal disks, and adult heads; head; whole body; salivary gland; head--brain & sensory organ; ovary ;
852	2139	72	CG9224	LP09189	CG9224			sog	short gastrulation	0.118923	0.00405938	0.120294	0.146479	0.416271	0.154927	0.431981	0.00137086	0.9921	0.511368	||sog||CG9224||	32498	Dm.3944	X	13E1	mixed stage embryos, imaginal disks, and adult heads; whole body; embryo; adult testes ;
854	2145	71	CG7164	bs36c06.y1	CG7164					-0.0831816	0.299186	0.00766704	0.072432	0.385646	0.0558331	0.383868	0.0908486	0.505448	0.362765		34061	Dm.342	2L	28C3	testis; adult testes ;
855	2148	70	CG16974	bs35e03.y1	CG16974					0.00446924	0.169831	0.125384	0.682596	0.597412	0.678159	0.616578	0.120915	0.491825	0.357389		34713	Dm.10738	2L	34A8	mixed stage embryos, imaginal disks, and adult heads; embryo; head--brain & sensory organ; ovary; head; testis ;
856	2150	66	CG6332	bs20b09.y1	CG6332					0.120323	0.22982	0.095599	0.161258	0.429093	0.28033	0.487909	-0.0247235	0.86505	0.479765		42585	Dm.12009	3R	93F14	adult testes; testis; head; whole body; fat body ;
857	2151	68	CG14757	bs28g01.y1	CG14757					0.125687	0.0705873	0.063945	0.969103	0.674731	0.918088	0.684951	-0.0617417	0.726316	0.437669		35797	Dm.8950	2R	44B9	testis; fat body; mixed stage embryos, imaginal disks, and adult heads ;
858	2152	71	CG17945	bs31d11.y1	CG17945			Mst84Dc	Male-specific RNA 84Dc	0.131359	-0.131224	0.0312674	0.569538	0.569965	0.60572	0.59265	-0.100092	0.598543	0.395157		40887	Dm.7600	3R	84D5	testis; fat body ;
859	2154	62	CG3171	RE07751	CG3171			Tre1	trapped in endoderm-1	0.037859	-0.129611	-0.196748	0.17167	0.435246	0.218236	0.464276	-0.234607	0.127306	0.181375	||G protein coupled receptor||Tre-1||tre1||Tre1||LD12308||CG3171||BEST:LD12308||	140439	Dm.18422	X	5A11-5A12	embryo; testis; mixed stage embryos, imaginal disks, and adult heads ;
860	2159	72	CG4111	RE09547	CG4111			RpL35	Ribosomal protein L35	-0.00854932	-0.0944995	-0.0658233	0.903238	0.660126	0.900513	0.682545	-0.057274	0.770419	0.451048	||CG4111||anon-EST:fe1C12||BcDNA:RE09547||anon-EST:Posey157||RpL35||	31483	Dm.19648	X	5A11	head; embryo; ovary; fat body; whole body; mixed stage embryos, imaginal disks, and adult heads; embryonic 2 - 14 hours; salivary gland; embryonic 8-12 hr post-fertilization; brain ;
861	2160	72	RE09672	RE09672						0.0205876	0.104349	0.0358539	0.705868	0.606997	0.708602	0.624827	0.0152663	0.883882	0.484046
862	2169	72	CG32656	RE32881	CG32656					-0.0739793	-0.222059	-0.238541	0.740393	0.615869	0.740395	0.636893	-0.164561	0.318032	0.285093		32174	Dm.4923	X	11A2-11A3	embryo; mixed stage embryos, imaginal disks, and adult heads; whole body ;
863	2174	69	CG7715	RE35023	CG7715					0.0852675	0.17895	0.147813	0.904187	0.660126	0.93049	0.686561	0.0625455	0.620537	0.402449		42251	Dm.5983	3R	91C4	mixed stage embryos, imaginal disks, and adult heads; embryo; whole body ;
864	2178	72	CG11138	RE48052	CG11138					-0.132202	0.258561	0.386854	0.025471	0.334327	0.0250694	0.372434	0.519056	0.0171149	0.0739026		32205	Dm.21409	X	11B1	mixed stage embryos, imaginal disks, and adult heads; embryo; fat body ;
865	2179	66	CG10698	RE49422	CG10698			GRHRII		0.00891629	0.0574344	-0.185331	0.406674	0.522176	0.40764	0.529633	-0.194248	0.167211	0.207538	||DCR||DGRHRII||CG10698||GRHRII||	39409	Dm.5942	3L	69B2	embryo; mixed stage embryos, imaginal disks, and adult heads ;
866	2181	72	CG4944	RE50273	CG4944			cib	ciboulot	0.273686	0.197793	0.103405	0.353568	0.502155	0.356005	0.515704	-0.170281	0.104253	0.167005	||EG:EG0007.11||EG0007-11||cib||CG4944||	31359	Dm.74	X	4A5	mixed stage embryos, imaginal disks, and adult heads; embryo; fat body; salivary gland; whole body; head; testis ;
867	2182	71	CG3169	RE50415	CG3169			Spt3		-0.0733745	0.0807321	0.0355373	0.651225	0.589318	0.619591	0.595259	0.108912	0.4099	0.325259	||SPT3||Spt3||CG3169||	41461	Dm.13689	3R	87A5	mixed stage embryos, imaginal disks, and adult heads; embryo ;
868	2184	72	CG3166	RE51688	CG3166			aop	anterior open	0.0446685	0.181131	-0.0102149	0.601966	0.577551	0.598194	0.588737	-0.0548834	0.600328	0.395429	||Aop||aop||yan||	33392	Dm.267	2L	22D1	mixed stage embryos, imaginal disks, and adult heads; embryo; head--brain & sensory organ; whole body; head ;
869	2187	60	CG18332	RE63441	CG18332			CSN3	COP9 complex homolog subunit 3	0.0175429	0.0578481	-0.0054741	0.920594	0.665176	0.91097	0.683336	-0.023017	0.908594	0.490591	||DCH3||Dch3||CG18332||CH3||CSN3||	40308	Dm.5855	3L	77F1	embryo; ovary; fat body; mixed stage embryos, imaginal disks, and adult heads; adult testes; whole body; head ;
870	2191	72	CG8593	RE65121	CG8593			qm	quemao	-0.181676	0.221055	0.312675	0.024557	0.334327	0.0217883	0.372434	0.494351	0.00377837	0.0399422	||que mao||geranylgeranyl pyrophosphate synthase||CG8593||qm||	38816	Dm.2702	3L	65F5-65F6	mixed stage embryos, imaginal disks, and adult heads; salivary gland; embryo; head ;
871	2195	72	CG10328	RE44625	CG10328			nonA-l	nonA-like	0.0702831	0.00193659	-0.0620478	0.236358	0.459381	0.230763	0.472504	-0.132331	0.0372118	0.109224	||LD09360||no-on transient A-like||nonA-l||CG10328||BEST:LD09360||Z||nonA-1||nonA 1||no-on transient A gene||	42026	Dm.1225	3R	89D6	embryo; head; adult testes; mixed stage embryos, imaginal disks, and adult heads; fat body ;
872	2211	72	CG4404	RH45455	CG4404					0.0224518	-0.139995	-0.062153	0.351817	0.501691	0.353652	0.514944	-0.0846048	0.37564	0.310339		32241	Dm.5320	X	11D1	embryo; head; ovary; mixed stage embryos, imaginal disks, and adult heads ;
873	2212	57	CG10281	RH45982	CG10281			TfIIFalpha	Transcription factor IIFalpha	-0.0371132	0.12024	-0.0980958	0.709542	0.607824	0.536964	0.56881	-0.0609826	0.719889	0.436106	||TfIIF||TFIIF||factor 5a||CG10281||TfIIFalpha||TFIIF-L||F5a||TFIIFalpha||TfIIFalpha||large subunit of transcription factor 5||	40790	Dm.6708	3R	83E5	embryo; whole body; mixed stage embryos, imaginal disks, and adult heads; ovary; head ;
874	2213	66	RH47344	RH47344						-0.0737084	-0.0597634	-0.0142629	0.933862	0.668097	0.964954	0.693951	0.0594456	0.70552	0.43178		251344
875	2226	69	CG7542	AT07769	CG7542					-0.0110049	-0.23442	-0.236607	0.408187	0.522176	0.24447	0.475709	-0.225602	0.0801489	0.148713	||SP71||CG7542||	39960	Dm.5130	3L	74D4	adult testes ;
876	2231	66	CG8971	AT09528	CG8971			fh	frataxin-like	0.0419502	-0.296899	-0.296353	0.091775	0.394932	0.133737	0.426389	-0.338303	0.0661351	0.138852	||DFH||dfh||CG8971||fh||BcDNA:AT09528||X25||	31845	Dm.2903	X	8C16-8C17	adult testes ;
877	2232	66	CG2889	AT09679	CG2889					-0.0986413	-0.0527412	-0.0804648	0.633177	0.584701	0.814591	0.658517	0.0181764	0.890384	0.485144		31977	Dm.5117	X	9D1	adult testes; embryo; head ;
878	2233	64	CG5484	AT18469	CG5484					0.0806857	-0.171106	-0.333626	0.192928	0.445255	0.167749	0.438641	-0.414312	0.0314975	0.100767		43217	Dm.7110	3R	97C5	mixed stage embryos, imaginal disks, and adult heads; head; embryo; whole body; ovary; embryonic 8-12 hr post-fertilization; adult testes; testis; head--brain & sensory organ ;
879	2234	72	CG31635	AT18603	CG31635					-0.00174411	0.156642	0.287664	0.090457	0.394932	0.0881527	0.40623	0.289408	0.123075	0.178199		33928	Dm.20890	2L	26F3	mixed stage embryos, imaginal disks, and adult heads; adult testes; fat body; whole body; embryo; ovary; testis ;
880	2236	65	CG15435	AT19250	CG15435					-0.0968292	-0.187767	-0.0389174	0.363399	0.50635	0.518116	0.563826	0.0579118	0.652287	0.413438		33655	Dm.10801	2L	24F3	adult testes; mixed stage embryos, imaginal disks, and adult heads; embryo ;
881	2238	67	CG5155	AT19949	CG5155					-0.0226527	-0.207798	-0.329339	0.478267	0.545985	0.23962	0.474816	-0.306687	0.0424449	0.11511		34014	Dm.18251	2L	27F4	testis; adult testes ;
882	2239	72	CG14420	AT20635	CG14420					-0.0113131	0.0969507	0.00998403	0.584566	0.573557	0.580067	0.581646	0.0212971	0.844273	0.474074		31284	Dm.5057	X	3C3	adult testes ;
883	2243	67	CG15767	AT31172	CG15767					-0.217962	0.204147	0.0620525	0.052733	0.366968	0.0388887	0.383868	0.280014	0.0363112	0.108176		31508	Dm.13297	X	5C2	adult testes ;
884	2244	72	CG31243	AT31405	CG31243			cpo	couch potato	0.148457	0.146507	-0.00218703	0.504711	0.55062	0.510197	0.563826	-0.150644	0.061454	0.135405	||l(3)j4A1||Cpo||cpo||BcDNA:AT31405||l(3)j4D4||CG31243||l(3)j9B3||l(3)j7E2||l(3)rJ553||l(3)01432||3603||6015||CG12349||CG18434||1824||CG18435||cg18435||l(3)s2336||5339||l(3)6015||	45840	Dm.6154	3R	90D1-90E1	mixed stage embryos, imaginal disks, and adult heads; embryo; head--brain & sensory organ ;
885	2258	72	CG4122	LP08595	CG4122			svr	silver	-0.179812	-0.0489221	-0.0607478	0.407709	0.522176	0.404718	0.529633	0.119064	0.230135	0.242552	||CG32818||CG4122||CP||l(1)1Bd||slv||cc||EG:171D11.3||carboxypeptidase||CPD||poi||CG18503||svr||dwp||EP(X)0356||CpepE||	30998	Dm.42	X	1B5-1B7	mixed stage embryos, imaginal disks, and adult heads; embryo; head; fat body; whole body; embryonic 8-12 hr post-fertilization; ovary; head--brain & sensory organ ;
886	2260	67	LP09855	LP09855						-0.0750169	0.0606638	-0.0782739	0.204111	0.445794	0.210334	0.460421	-0.00325699	0.982351	0.508909
887	2261	64	CG1332	LP10790	CG1332					-0.0384928	-0.252238	-0.264312	0.321031	0.490678	0.264116	0.480702	-0.225819	0.100992	0.165046		38512	Dm.13593		64A10
888	2262	69	CG9540	LP10960	CG9540			Ag5r2	Antigen 5-related 2	-0.117311	-0.2425	-0.19413	0.707124	0.60731	0.810387	0.657686	-0.076819	0.533607	0.372338	||Ag5r2||Agr2||CG9540||	44079	Dm.1864	X	12F4	whole body; embryo; embryonic 8-12 hr post-fertilization; mixed stage embryos, imaginal disks, and adult heads ;
889	2274	67	CG2750	bs30c10.y1	CG2750					0.00115842	-0.137175	-0.128954	0.507907	0.55175	0.433218	0.541581	-0.130112	0.207412	0.232221		32179	Dm.7669	X	11A4	adult testes; testis; head; whole body ;
896	2306	58	CG4912	LD01705	CG4912			eEF1delta		0.043332	0.0237111	-0.0610316	0.35703	0.503462	0.459063	0.547853	-0.104364	0.255987	0.256337	||CG4912||eEF1d||eEF1Delta||	34363	Dm.11017	2L	31B1	embryo; head; ovary; adult testes; whole body; fat body; mixed stage embryos, imaginal disks, and adult heads ;
897	2309	72	CG17143	LD10274	CG17143			thoc7		0.0956709	-0.0549824	-0.111859	0.117207	0.406062	0.116217	0.418381	-0.20753	0.118875	0.175461		38033	Dm.15964	3L	61B2	ovary; mixed stage embryos, imaginal disks, and adult heads; whole body; embryo ;
898	2311	72	CG8649	LD18683	CG8649			Fim	Fimbrin	-0.226501	0.116179	0.197971	0.028368	0.344546	0.0301196	0.379592	0.424473	0.00266958	0.0362405	||Fim||CG8649||fimbrin||	32721	Dm.2171	X	16A1	embryo; mixed stage embryos, imaginal disks, and adult heads; head; fat body ;
899	2312	72	CG6513	LD19034	CG6513			endos	endosulfine	-0.0565628	0.255295	0.277801	0.024	0.334327	0.0244479	0.372434	0.334364	0.00730898	0.0517246		39554	Dm.12984	3L	70C14-70C15	testis; mixed stage embryos, imaginal disks, and adult heads; embryo; adult testes; ovary; fat body; whole body ;
900	2313	72	CG2028	LD05574	CG2028			CkIalpha	Casein kinase Ialpha	0.0301385	-0.0591902	-0.119154	0.134578	0.413784	0.132521	0.425268	-0.149293	0.00505335	0.0435876	||dmCK1||CkIalpha||CKIalpha||l(1)G0492||CG2028||CKI||CK I||dmckI||CkIa||CKIa||CK1alpha||CkIalpha||CK1||	32221	Dm.2166	X	11B7	embryo; mixed stage embryos, imaginal disks, and adult heads; head; testis; whole body ;
901	2317	72	CG15845	LD09689	CG15845			Adf1	Adh transcription factor 1	0.020931	-0.0108067	0.0121914	0.978523	0.676293	0.979087	0.696711	-0.00873965	0.923041	0.493816	||l(2)01349||Adf-1||CG15845||nal||Adf 1||Adf1||adf1||l(2)04065||nalyot||	47082	Dm.7167	2R	42C3	mixed stage embryos, imaginal disks, and adult heads; embryo; head; whole body ;
902	2318	69	CG4083	LD09950	CG4083			Mo25	Mo25	-0.0733609	0.122321	0.0498082	0.38641	0.515572	0.386828	0.527459	0.123169	0.273201	0.26363		39858	Dm.6189	3L	73B1	mixed stage embryos, imaginal disks, and adult heads; embryo; head; adult testes; fat body; ovary ;
903	2319	68	CG5784	LD13195	CG5784			Mapmodulin	Mapmodulin	-0.0875897	0.0231705	0.0812709	0.290142	0.479036	0.323432	0.50102	0.168861	0.0962408	0.16262	||anon-EST:fe3A2||CG5784||CT18148||CT42180||Mapmodulin||	37043	Dm.2773	2R	54F4	embryo; mixed stage embryos, imaginal disks, and adult heads; embryonic 2 - 14 hours; ovary; head; embryo, 2-14 hours; fat body; adult testes ;
904	2320	72	CG14162	LD13525	CG14162			dpr6		-0.0515795	0.09476	0.157001	0.075014	0.389405	0.0751633	0.396204	0.208581	0.0823269	0.15087		50296	Dm.2139	3L	67D2-67D5	embryo; head ;
905	2321	72	CG15611	GM09915	CG15611					-0.077326	-0.141222	0.0540693	0.145548	0.416271	0.144866	0.431897	0.131395	0.1362	0.187561		36930	Dm.3771	2R	53F11-53F12	embryo; ovary ;
906	2322	57	GM10308	GM10308						-0.0533355	-0.0429462	0.0442125	0.336533	0.494809	0.69077	0.61974	0.097548	0.367475	0.306449		251789
907	2326	71	CG5823	HL05730	CG5823					-0.075377	0.0506254	0.201175	0.141171	0.415024	0.15895	0.431981	0.276552	0.0475673	0.120659		42105	Dm.6430	3R	90B3	mixed stage embryos, imaginal disks, and adult heads; embryo; testis; head--brain & sensory organ; adult testes; head ;
908	2327	68	CG4591	GM01305	CG4591			Tsp86D	Tetraspanin 86D	-0.0292781	-0.200909	-0.248682	0.145715	0.416271	0.100694	0.411963	-0.219404	0.0414357	0.113403	||Dm.Tsp86D||Tsp86D||CG4591||	41310	Dm.2450	3R	86C7	embryo; mixed stage embryos, imaginal disks, and adult heads; head; ovary ;
909	2330	72	CG4798	LD03595	CG4798			l(2)k01209		-0.104582	0.189561	0.354708	0.008771	0.328452	0.00968617	0.372434	0.459291	0.00565649	0.0459687		48403	Dm.10860	2R	54B11-54B13	embryo; ovary; head; whole body ;
910	2331	72	CG14023	LD09783	CG14023					-0.105641	0.100002	0.245533	0.011024	0.328452	0.0131216	0.372434	0.351174	0.0113401	0.0634586		33761	Dm.13484	2L	25D5-25D6	mixed stage embryos, imaginal disks, and adult heads; embryo; ovary ;
911	2332	72	CG13418	LD13642	CG13418			RpI12	RNA polymerase I 12kD subunit	-0.0291093	0.106582	0.178639	0.455672	0.53758	0.453867	0.546342	0.207749	0.0462738	0.119618	||CG13418||RpI12||	42563	Dm.16638	3R	93F9	embryo; ovary ;
912	2333	70	CG15737	LD18468	CG15737					-0.0295522	0.108747	0.156894	0.372163	0.51066	0.329334	0.504362	0.186447	0.228129	0.241604	||CG15737||DmCG15737||	32152	Dm.6637	X	10F4	mixed stage embryos, imaginal disks, and adult heads; embryo; embryonic 8-12 hr post-fertilization ;
913	2337	70	CG2061	LD28247	CG2061					-0.014875	-0.195283	-0.241432	0.163112	0.43063	0.166651	0.438141	-0.226557	0.0563648	0.129232	||BcDNA:LD28247||CG2061||	32042	Dm.128	X	10A4	adult testes; embryo; mixed stage embryos, imaginal disks, and adult heads ;
914	2340	67	CG7762	LD21723	CG7762			Rpn1		-0.0473701	0.203832	-0.0257172	0.079446	0.389405	0.0783131	0.39812	0.0216529	0.813436	0.465294	||CG7762||p97||BcDNA:LD21723||Rpn1||	40174	Dm.3192	3L	76D4	embryo; head; whole body; ovary; adult testes; head--brain & sensory organ; mixed stage embryos, imaginal disks, and adult heads; salivary gland ;
915	2342	71	CG4119	LD23634	CG4119					0.0930555	0.156936	0.258455	0.424416	0.528192	0.54939	0.572956	0.1654	0.215094	0.235741	||CG4119||cg4119||BcDNA:LD23634||	31481	Dm.7639	X	5A10	embryo; mixed stage embryos, imaginal disks, and adult heads; testis; head ;
916	2344	70	CG3523	GH07626	CG3523					-0.036147	-0.0605705	-0.090626	0.937062	0.668656	0.792334	0.653628	-0.0544789	0.614429	0.400559	||Fatty acid synthase||anon-EST:Posey235||Fatty acid synthetase||DM_7295848||anon-EST:Posey43||BcDNA:GH07626||BcDNA:gh07626||CG3523||	33524	Dm.7216	2L	23D1	head; mixed stage embryos, imaginal disks, and adult heads; whole body; adult testes; ovary; head--brain & sensory organ ;
917	2346	72	CG3318	GH12636	CG3318			Dat	Dopamine N acetyltransferase	-0.032757	-0.114592	-0.181365	0.428386	0.529343	0.427052	0.540123	-0.148608	0.209294	0.232949	||AA-NAT1||NAT1||aaNAT||aaNat||Aanat1||aaNAT1||Dat||CG3318||	37867	Dm.11356	2R	60B12-60C1	head; mixed stage embryos, imaginal disks, and adult heads; whole body; head--brain & sensory organ ;
918	2350	65	CG8577	GH07464	CG8577			PGRP-SC1b		-0.0109566	0.0184743	-0.0278233	0.803	0.632896	0.871817	0.674041	-0.0168667	0.860967	0.478381	||SC1B||PGRP-SC||CG8577||PGRP-SC1B||PGRP-SC1b||	35861	Dm.3372	2R	44E2	head ;
919	2351	64	CG1467	GH10149	CG1467			Syx16	Syntaxin 16	-0.112001	0.00157146	-0.075053	0.634429	0.584701	0.561364	0.57596	0.0369484	0.7225	0.436801	||Syx16||SYX16||DmSyx16||Dm Syx16||CG1467||dSyx16||	33034	Dm.232	X	19C5	head; embryo; adult testes; mixed stage embryos, imaginal disks, and adult heads ;
920	2352	71	CG11191	GH10486	CG11191					0.021277	-0.0171917	-0.0872438	0.454693	0.537272	0.394752	0.529633	-0.108521	0.308635	0.279533		35765	Dm.11110	2R	44A2	head ;
921	2358	69	CG9366	SD05212	CG9366			RhoL	rho-like	-0.00860529	0.0465964	-0.0796529	0.797364	0.632543	0.783191	0.650652	-0.0710476	0.619358	0.402121	||CG9366||anon-EST:CL1c2||RhoL||Rhol||rhoL||Mes1||G||DRhoL||Rac3||Drac3||rol||RhoL||	41136	Dm.2458	3R	85D18	mixed stage embryos, imaginal disks, and adult heads; embryo; salivary gland; whole body ;
922	2359	69	CG4924	SD10511	CG4924			icln		-0.00603817	-0.186886	-0.179542	0.182465	0.44149	0.204923	0.457464	-0.173504	0.115095	0.172842	||CG4924||icln||	36997	Dm.6477	2R	54C12	embryo; ovary; fat body ;
923	2362	62	CG1109	LD24014	CG1109					-0.101279	0.0376412	0.0343812	0.760345	0.622796	0.607428	0.592832	0.135661	0.134154	0.187098		40698	Dm.4508	3R	83B8	embryo; adult testes; mixed stage embryos, imaginal disks, and adult heads; ovary; testis ;
924	2369	72	CG10279	GH06343	CG10279			Rm62	Rm62	0.0760368	0.104014	-0.013357	0.398115	0.521586	0.402263	0.529633	-0.0893938	0.224868	0.240281	||DmRH8||CG10279||Dmp68||RM62||Rm62||	40739	Dm.1520	3R	83D1-83D2	embryo; head; mixed stage embryos, imaginal disks, and adult heads; whole body; ovary; fat body; salivary gland; embryonic 8-12 hr post-fertilization; head--brain & sensory organ; adult testes; brain ;
925	2375	72	CG7088	GH12078	CG7088			bnb	bangles and beads	0.00840664	0.0926981	-0.0619675	0.245574	0.46306	0.247801	0.475709	-0.0703741	0.235897	0.24666	||CG7088||bnb||Gap43||	32872	Dm.2880	X	17D6	embryo; head; mixed stage embryos, imaginal disks, and adult heads; whole body; adult testes; head--brain & sensory organ; brain; embryonic 8-12 hr post-fertilization; embryonic 2 - 14 hours; fat body ;
926	2377	60	CG10420	GH27496	CG10420					0.0600647	-0.148303	-0.12713	0.565671	0.568774	0.152967	0.431981	-0.187194	0.134901	0.187142		43034	Dm.1330	3R	96C7	head; whole body; embryo; mixed stage embryos, imaginal disks, and adult heads ;
927	2378	69	CG1136	GH27759	CG1136					-0.0638008	-0.0110723	0.109541	0.472318	0.544327	0.582035	0.582194	0.173342	0.102638	0.166359		38479	Dm.4537	3L	64A5	mixed stage embryos, imaginal disks, and adult heads; head; embryo; testis; whole body ;
928	2379	72	CG6292	GH28728	CG6292			CycT	Cyclin T	0.0233939	-0.0478473	0.0808889	0.237625	0.459381	0.234139	0.47327	0.0574951	0.484501	0.354439	||dT||cyclin T2||anon-74EFc||CycT||CG6292||P-TEFb||cyclin T||p124||Dmcyclin T||cyclin T1||	39961	Dm.20508	3L	74D4	mixed stage embryos, imaginal disks, and adult heads; adult testes; embryo; embryonic 8-12 hr post-fertilization; head; ovary; head--brain & sensory organ ;
929	2380	72	CG2151	GM14215	CG2151			Trxr-1	Thioredoxin reductase-1	-0.125153	0.138757	0.223781	0.019974	0.334327	0.0194838	0.372434	0.348934	0.000570646	0.0178989	||Trxr1||l(1)G0481||glutathione reductase||l(1)G0477||l(1)G0379||DTR||thioredoxin reductase||trxr-1||Trxr-1||TrxR||CG2151||gr||Gr||GR||disulfide reductase||l(1)G0154||dmtrxr-1||DmTrxR-1||	31760	Dm.20991	X	7D22-7E1	head; embryo; adult testes; ovary; whole body; mixed stage embryos, imaginal disks, and adult heads; testis ;
930	2381	70	CG1800	LD23072	CG1800					0.0485622	0.186746	-0.0691953	0.232818	0.458576	0.167985	0.438641	-0.117757	0.282232	0.267504		43728	Dm.1391	3R	100D1	embryo; ovary; whole body; mixed stage embryos, imaginal disks, and adult heads; embryonic 8-12 hr post-fertilization ;
931	2382	68	CG11403	LD24267	CG11403					0.0538482	0.0374261	0.0527298	0.974496	0.676042	0.989294	0.698415	-0.00111846	0.990254	0.511009	||EG:33C11.2||CG11403||cg11403||	31072	Dm.4169	X	1E5	embryo; ovary ;
932	2384	71	CG8814	LD25952	CG8814					-0.0957705	0.0772085	0.0437213	0.082543	0.390539	0.0942965	0.411963	0.139492	0.0805765	0.149123		33492	Dm.278	2L	23B7	head; embryo; whole body; mixed stage embryos, imaginal disks, and adult heads; embryonic 8-12 hr post-fertilization; ovary; salivary gland ;
933	2385	72	CG9723	LD39612	CG9723					-0.090834	-0.16849	-0.213832	0.153689	0.421063	0.155996	0.431981	-0.122998	0.0634266	0.137391		32639	Dm.2036	X	14F5	embryo; ovary; head; embryonic 8-12 hr post-fertilization; whole body; fat body; adult testes ;
934	2386	68	CG3511	LD39850	CG3511					0.0119252	0.146425	0.149747	0.342439	0.496788	0.421575	0.536905	0.137822	0.250334	0.25379		37926	Dm.775	2R	60D5	embryo; mixed stage embryos, imaginal disks, and adult heads; head; whole body; head--brain & sensory organ ;
935	2387	70	CG7319	LD40326	CG7319					-0.0043219	-0.117856	-0.198603	0.207812	0.447396	0.231294	0.472675	-0.194281	0.0140185	0.0684945		39320	Dm.934	3L	68D2	embryo; head; mixed stage embryos, imaginal disks, and adult heads; adult testes; fat body; ovary ;
936	2388	67	CG7102	LD40565	CG7102					0.0103573	-0.100222	-0.0806541	0.1832	0.44149	0.142073	0.42984	-0.0910114	0.2897	0.271067		34079	Dm.345	2L	28D2	embryo; mixed stage embryos, imaginal disks, and adult heads; ovary ;
937	2390	70	CG7263	LD41427	CG7263					-0.0726077	0.0685806	0.0933507	0.432722	0.530834	0.313063	0.49818	0.165958	0.181165	0.216628		33390	Dm.7891	2L	22D1	adult testes; embryo; mixed stage embryos, imaginal disks, and adult heads; head; whole body; ovary; testis ;
938	2391	72	CG17600	LD42024	CG17600					0.0251852	0.00184502	0.0184865	0.942943	0.670207	0.941786	0.688454	-0.00669864	0.938559	0.497771		33141	Dm.4121	X	20B1	embryo; mixed stage embryos, imaginal disks, and adult heads; head; adult testes; whole body; fat body ;
939	2392	72	CG1884	LD42146	CG1884					-0.0236507	0.237852	0.311534	0.041139	0.362251	0.0417083	0.383868	0.335185	0.0111958	0.0630885	||anon-EST:Liang-1.29||clone 1.29||CG1884||	35982	Dm.4102	2R	45F3-45F4	mixed stage embryos, imaginal disks, and adult heads; embryo; salivary gland; embryonic 8-12 hr post-fertilization; whole body; ovary; adult testes; head; head--brain & sensory organ; fat body ;
940	2394	61	CG3161	SD02875	CG3161			Vha16	Vacuolar H+ ATPase 16kD subunit	-0.0225849	0.0265235	0.0317778	0.837571	0.642695	0.922283	0.685986	0.0543628	0.664105	0.41633	||V-ATPase||Vhac||EP2372||vha16-1||CG3161||vha16||Vha16||ductin, vacuolar H(+)-ATPase subunit C proteolipid||ductin||Ductin||c subunit||BcDNA:SD02875||DucC||	44307	Dm.6911	2R	42C1	embryo; head; mixed stage embryos, imaginal disks, and adult heads; whole body; ovary; fat body; salivary gland; head--brain & sensory organ; testis ;
941	2395	68	CG30059	SD03412	CG30059	CG18278				-0.049896	-0.0167049	0.135536	0.244266	0.461795	0.262572	0.480546	0.185432	0.0100982	0.0611234		36487	Dm.21320	2R	50A5	embryo ; mixed stage embryos, imaginal disks, and adult heads
942	2399	72	CG5462	SD05339	CG5462			scrib	scribbled	-0.0691586	0.155165	0.179537	0.10585	0.398607	0.102891	0.411963	0.248696	0.190855	0.221468	||ird15||l(3)j7B3||Scribble||scribble||SCR||l(3)673||l(3)S042405||scrib||Scrib||CT17324||smi97B||CG5462||vart||0424||	44448	Dm.16442	3R	97B9-97C1	mixed stage embryos, imaginal disks, and adult heads; embryo; ovary; head; adult testes ;
943	2401	59	CG12151	GM14286	CG12151					0.0554818	-0.066727	-0.0760518	0.683011	0.59761	0.543088	0.570113	-0.131534	0.0811891	0.149677		31683	Dm.96	X	7B7	ovary; mixed stage embryos, imaginal disks, and adult heads; embryo ;
944	2403	72	CG5580	LD21711	CG5580			sbb	scribbler	0.0170117	0.0797978	0.135044	0.564287	0.568721	0.564312	0.576618	0.118032	0.336101	0.293078	||Bks||bks||Group IIa||GM04742||scribble||mtv||sbb||master of thickveins||disc6||l(2)04440||brakeless||CG5580||	44027	Dm.3258	2R	55C2	mixed stage embryos, imaginal disks, and adult heads; embryo; adult testes; head--brain & sensory organ; ovary; head ;
945	2404	62	CG17054	LD22256	CG17054	CG13327		Cap-G		-0.041817	0.161934	-0.0469259	0.199889	0.445255	0.155394	0.431981	-0.00510888	0.951543	0.501319	||Cap-G||CG30057||CG13327||CapG||CG17054||BcDNA:RH49308||DCAP-G||dcap-g||	36440	Dm.20412	2R	49F2-49F4	adult testes; mixed stage embryos, imaginal disks, and adult heads; embryo; whole body; head; testis ;
946	2405	71	CG7269	LD23644	CG7269			Hel25E	Helicase at 25E	-0.048037	0.100171	0.0235485	0.161671	0.429384	0.158084	0.431981	0.0715856	0.392114	0.317473	||CG7269||l(2)gdh-12||Dbp25F||l(2)k11511||Hel25E||l(2)gdh12||l(2)jf26||jf26||HEL||Hel||hel||Wm6||WM6||l(2)25Eb||DmRH4||RNA helicase||	33781	Dm.3332	2L	25E6	embryo; head; mixed stage embryos, imaginal disks, and adult heads; ovary; whole body; adult testes; salivary gland; fat body ;
947	2406	69	CG5930	LD24213	CG5930			TfIIA-L	Transcription factor IIA L	0.0792162	0.110065	0.120621	0.95131	0.671459	0.916118	0.684854	0.0414053	0.550178	0.377952	||dTFIIA||CG5930||TFIIA||TFIIA-L||TfIIA-L||	43284	Dm.3640	3R	97E11	embryo; mixed stage embryos, imaginal disks, and adult heads; adult testes; fat body; whole body; ovary ;
948	2407	72	CG10016	LD26791	CG10016			drm	drumstick	-0.0570479	0.101393	0.299195	0.138064	0.415024	0.139702	0.427976	0.356243	0.0741259	0.146369	||drum||CG10016||drm||	49638	Dm.5721	2L	24A1	mixed stage embryos, imaginal disks, and adult heads; embryo; head; whole body ;
949	2408	65	CG10724	LD27045	CG10724					-0.0217285	0.0949359	0.0956547	0.33835	0.495412	0.426553	0.540123	0.117383	0.325063	0.288721		39505	Dm.1492	3L	70A8-70B1	embryo; head; mixed stage embryos, imaginal disks, and adult heads; salivary gland; head--brain & sensory organ; ovary; whole body ;
950	2409	72	CG1710	LD48007	CG1710			Hcf	Host cell factor	-0.0380765	-0.0719003	-0.0668321	0.827494	0.640418	0.838027	0.664567	-0.0287556	0.649766	0.412778	||Hcf||CG1710||dHCF||	43788	Dm.1398	4	102B5-102B6	mixed stage embryos, imaginal disks, and adult heads; embryo; ovary; whole body; salivary gland; adult testes ;
951	2410	72	CG6145	LP03268	CG6145					-0.0580958	-0.106628	-0.241149	0.037166	0.358104	0.0380808	0.383868	-0.183053	0.0524048	0.124469		36506	Dm.1981	2R	50B1	head; embryo; mixed stage embryos, imaginal disks, and adult heads; whole body; salivary gland ;
952	2411	63	CG1333	SD04868	CG1333			Ero1L		-0.165249	0.0504433	0.0491383	0.386944	0.515572	0.347577	0.511044	0.214388	0.0302355	0.0984304		38500	Dm.7704	3L	64A9	embryo; mixed stage embryos, imaginal disks, and adult heads; head; whole body; adult testes ;
953	2412	72	CG15438	SD06977	CG15438					0.0435938	-0.0914699	-0.159456	0.231718	0.458576	0.226674	0.467379	-0.20305	0.0164261	0.0725692	||BEST:CK02623||CK02623||CG15438||	33650	Dm.1936	2L	24F2-24F3	embryo; adult testes; testis; salivary gland; head; mixed stage embryos, imaginal disks, and adult heads ;
954	2413	68	CG16728	LD30319	CG16728					-0.0154743	-0.15224	-0.186538	0.417825	0.52648	0.356717	0.515878	-0.171064	0.243746	0.250723	||CG16728||CT37209||	36122	Dm.557	2R	47B1	embryo; mixed stage embryos, imaginal disks, and adult heads; adult testes; embryonic 8-12 hr post-fertilization; whole body; ovary ;
955	2418	72	CG18783	LD32311	CG18783			Kr-h1	Kruppel homolog 1	-0.0254115	0.15269	0.214302	0.270516	0.469365	0.278742	0.487046	0.239713	0.0663674	0.138974	||CG9167||Kr-h||Kr-h1||CG18783||Kr h||Pow||44||	33861	Dm.3266	2L	26B8-26B9	mixed stage embryos, imaginal disks, and adult heads; embryo; whole body; fat body ;
956	2419	62	CG6143	LD34072	CG6143			Pep	Protein on ecdysone puffs	0.154928	0.0910782	0.0270983	0.955224	0.672365	0.873431	0.674267	-0.12783	0.473418	0.350107	||X4/PEP||PEP/X4||CG6143||74F gene||p100||Pep||PEP||	45961	Dm.6853	3L	74F1	mixed stage embryos, imaginal disks, and adult heads; embryo; whole body; ovary; adult testes; head; fat body; testis ;
957	2420	65	CG8176	LD34536	CG8176	CG8165				-0.12651	0.125595	0.0373296	0.251502	0.464284	0.280973	0.488189	0.163839	0.293849	0.273171		261329	Dm.2053	3R	85D18-85D21
958	2423	67	CG6181	LD41624	CG6181					0.0373362	0.0569377	0.0610449	0.955069	0.672365	0.98699	0.698415	0.0237087	0.846535	0.474312		34541	Dm.12439	2L	32D3	embryo; mixed stage embryos, imaginal disks, and adult heads; whole body ;
959	2431	71	CG2269	GH01001	CG2269					-0.0705536	-0.158819	-0.26179	0.251069	0.464284	0.260534	0.478937	-0.191237	0.0772773	0.14766		36056	Dm.11348	2R	46E4	head; mixed stage embryos, imaginal disks, and adult heads; embryo; head--brain & sensory organ ;
960	2432	72	CG5905	GH03315	CG5905	CG5894		Nep1	Neprilysin 1	-0.121727	0.158352	0.401862	0.007517	0.328452	0.00789191	0.372434	0.52359	0.0137628	0.0683635	||dNEP1||NEP||CG5894||Nep1||CG5905||CG5914||	31547	Dm.2948	X	5D4-5D5	embryo; mixed stage embryos, imaginal disks, and adult heads; head; whole body ;
962	2442	71	CG10197	RE03728	CG10197			kn	knot	-0.053922	0.172072	0.281083	0.254767	0.465094	0.214849	0.462572	0.335005	0.104381	0.167042	||Collier-Knot||knotted||kn||Kn||collier||CG10197||col||Col||	45318	Dm.1803	2R	51C2-51C3	embryo; mixed stage embryos, imaginal disks, and adult heads; whole body ;
963	2444	69	CG10353	RE04357	CG10353					-0.08863	-0.0647753	-0.113081	0.985344	0.677769	0.961048	0.693857	-0.0244513	0.816506	0.46604		32148	Dm.13444	X	10F2-10F4	mixed stage embryos, imaginal disks, and adult heads; embryo; head; adult testes ;
964	2460	68	CG18088	RE29544	CG18088					0.00524084	-0.198006	-0.208844	0.078139	0.389405	0.120614	0.420015	-0.214085	0.0391062	0.110792		34219	Dm.13500	2L	29F6	embryo ;
965	2467	64	CG5189	RE43922	CG5189					0.0182384	-0.15328	-0.272151	0.326742	0.49199	0.250398	0.475957	-0.290389	0.0799267	0.148713		37122	Dm.6593	2R	55C9	embryo; head; mixed stage embryos, imaginal disks, and adult heads ;
966	2471	72	CG6824	RE46053	CG6824			ovo	ovo	0.147794	0.0198558	0.0232967	0.517325	0.553569	0.519596	0.563967	-0.124498	0.196168	0.224505	||Fs(1)K155||Fs(1)K1237||fs(1)K1237||fs(1)M38||ovo||	31429	Dm.1677	X	4E2	mixed stage embryos, imaginal disks, and adult heads; embryo; ovary ;
967	2472	58	RE46539	RE46539						-0.128637	0.0761288	-0.03066	0.796695	0.632487	0.595924	0.587486	0.0979771	0.530669	0.371537
968	2478	57	CG15807	RE60154	CG15807			Cyp313a5		0.148869	-0.151488	-0.311829	0.070974	0.382043	0.0812935	0.39812	-0.460698	0.0124998	0.0655036	||Cyp313a5||313a5||CG15807||	41486	Dm.13691	3R	87B3	embryo ;
969	2482	72	RE05137	RE05137						-0.0685693	0.0783747	0.0615358	0.262928	0.468465	0.260322	0.478937	0.130105	0.341499	0.296056
970	2485	72	CG7239	RE17389	CG7239					0.161614	0.0573981	0.082614	0.733412	0.614929	0.736498	0.636486	-0.0789998	0.351781	0.298977		33809	Dm.315	2L	25F5	embryo; adult testes; ovary; mixed stage embryos, imaginal disks, and adult heads ;
971	2491	70	CG5711	RH06833	CG5711			Arr1	Arrestin 1	0.459573	0.284931	0.0544361	0.061184	0.372308	0.0555601	0.383868	-0.405137	0.000186381	0.00952532	||FBgn0000120||PRII||DA||Arr||ArrA||arr1||Arr1||DmArr1||arrestin||CG5711||Dmarrestin||DS-Ag||3H10||	35078	Dm.21550	2L	36E3	head; head--brain & sensory organ; mixed stage embryos, imaginal disks, and adult heads ;
972	2494	72	RH08258	RH08258						-0.0507452	0.308316	0.234114	0.064348	0.37524	0.0639931	0.388784	0.284859	0.0001	0.00796512
973	2495	58	CG15697	RH08962	CG15697			RpS30	Ribosomal protein S30	0.153716	-0.0640114	-0.0576891	0.30332	0.481484	0.326874	0.503607	-0.211405	0.256542	0.256653	||anon-EST:Posey127||CG15697||	42470	Dm.7408	3R	93A2	head; ovary; embryo; whole body; fat body; mixed stage embryos, imaginal disks, and adult heads; testis; brain; adult testes; salivary gland; embryonic 8-12 hr post-fertilization ;
974	2498	71	RH37635	RH37635						0.0739963	0.0950681	0.127341	0.918198	0.664995	0.92247	0.685986	0.0533444	0.619343	0.402121
975	2501	69	RH40310	RH40310						0.176344	0.148475	-0.0781037	0.001178	0.233391	0.014029	0.372434	-0.254447	0.0666288	0.139127
976	2506	71	CG32423	RH63980	CG32423					-0.102167	0.0724555	0.18537	0.214976	0.449092	0.216608	0.463177	0.287537	0.0637979	0.137725	||BcDNA:LD40028||CG32423||CG10647||BcDNA:RH63980||CG10649||CG10668||cg10668||	38605	Dm.20861	3L	64C7-64C11	mixed stage embryos, imaginal disks, and adult heads; embryo; whole body; embryonic 8-12 hr post-fertilization; head--brain & sensory organ; head; adult testes; ovary ;
977	2514	69	CG31550	AT04280	CG31550					0.0283033	-0.0778794	-0.164246	0.436476	0.531551	0.432413	0.5413	-0.192549	0.0794414	0.148518		40661	Dm.3932	3R	83A5	embryo; mixed stage embryos, imaginal disks, and adult heads; head; whole body; adult testes; testis ;
978	2515	64	CG14151	AT04637	CG14151					0.0197042	-0.213041	-0.314348	0.117341	0.406062	0.0803415	0.39812	-0.334052	0.0488108	0.122394		39201	Dm.6301	3L	67E5	adult testes ;
979	2517	63	CG12698	AT05239	CG12698					0.013391	-0.262804	-0.33338	0.0671	0.378271	0.0990072	0.411963	-0.346771	0.0481799	0.1213		32570	Dm.5142	X	14A6	adult testes; testis ;
980	2521	71	CG10484	AT15146	CG10484			Dox-A2	Diphenol oxidase A2	-0.0357627	-0.17109	-0.247716	0.390734	0.517179	0.342873	0.508094	-0.211953	0.125016	0.179721	||proPO||Diphenol oxidase||l(2)37Bf||phenoloxidase||phenol oxidase||DPO||DXA2_DROME||DmePPO2||l(2)37Bf<up>+</up>||CG10484||Dox||Dox-A2||DoxA||p58||DoxA2||PO||	35176	Dm.4848	2L	37B12	adult testes; head; embryo; whole body; mixed stage embryos, imaginal disks, and adult heads; ovary; head--brain & sensory organ; testis ;
981	2523	72	CG30183	AT15782	CG30183					0.0272005	0.356763	0.44932	0.167912	0.433806	0.163812	0.435812	0.422119	0.000183802	0.00952532		37749	Dm.15034	2R	59F6	adult testes; head; mixed stage embryos, imaginal disks, and adult heads; testis ;
982	2526	61	AT16792	AT16792	CG15764					0.0424546	-0.203469	-0.293931	0.024533	0.334327	0.155719	0.431981	-0.336385	0.0411513	0.113185		31516	Dm.23138	X	5C5	adult testes ;
983	2527	65	CG18124	AT17625	CG18124			mTTF	mitochondrial transcription termination factor	-0.0445238	-0.104184	-0.193943	0.424392	0.528192	0.530894	0.567169	-0.149419	0.18295	0.217123	||DS01068.4||CG18124||mTTF||BG:DS01068.4||DmTTF||	34837	Dm.5596	2L	35A4	embryo; mixed stage embryos, imaginal disks, and adult heads; adult testes ;
984	2530	72	CG8787	AT27514	CG8787			Asx	Additional sex combs	-0.0101057	-0.163397	-0.108259	0.468386	0.5421	0.46325	0.549433	-0.0981538	0.107661	0.168675	||CG8787||Asx||	36612	Dm.2970	2R	51A5-51A6	mixed stage embryos, imaginal disks, and adult heads; adult testes ;
985	2533	66	CG16852	AT28681	CG16852					-0.112413	0.161632	0.0671864	0.409751	0.522176	0.492723	0.559139	0.1796	0.138448	0.189022		34769	Dm.19832	2L	34C4	fat body; adult testes ;
986	2534	72	AT28829	AT28829						0.000777333	0.0417641	0.137733	0.77184	0.625849	0.772906	0.64771	0.136956	0.262997	0.259978		261413
987	2537	59	CG4954	GH21728	CG4954			eIF3-S8		0.121091	0.0942645	0.0493816	0.97439	0.676042	0.931242	0.686561	-0.0717092	0.58092	0.389988	||CG4954||eIF3-S8||	37005	Dm.7296	2R	54D4	embryo; head; mixed stage embryos, imaginal disks, and adult heads; whole body; ovary; adult testes; head--brain & sensory organ; embryonic 8-12 hr post-fertilization ;
988	2540	72	CG32100	GH25035	CG32100					-0.103692	0.0157261	0.105321	0.129449	0.408642	0.129308	0.424399	0.209013	0.00313973	0.0384823		39400	Dm.11388	3L	69A4	mixed stage embryos, imaginal disks, and adult heads; embryo; head; testis ;
989	2541	68	CG11203	GH26638	CG11203					0.0977578	-0.0482256	-0.197952	0.132775	0.412239	0.161582	0.431981	-0.29571	0.0384333	0.110104		32024	Dm.18602	X	9F10	head; mixed stage embryos, imaginal disks, and adult heads ;
990	2542	58	CG5855	GH27443	CG5855			cni	cornichon	0.0563438	-0.0381914	-0.236195	0.12842	0.408642	0.296505	0.492752	-0.292539	0.0518877	0.124046	||spnG||CG5855||BG:DS02740.13||cni||anon-35Fe||IV||	34967	Dm.4774	2L	35F8	fat body; mixed stage embryos, imaginal disks, and adult heads; head; embryo ;
991	2549	67	LP06331	LP06331						0.071871	0.0295287	0.0253962	0.889157	0.659084	0.87533	0.674778	-0.0464749	0.67736	0.420692
992	2553	68	CG3382	SD19826	CG3382			Oatp58Db	Organic anion transporting polypeptide 58Db	-0.0372659	-0.132269	-0.157203	0.513862	0.553158	0.437517	0.543535	-0.119937	0.198036	0.225743	||CG3382||Oatp58Db||oatp 58Db||	37544	Dm.15661	2R	58D2	fat body ;
993	2554	72	CG31158	SD20094	CG31158					0.189889	0.0883883	0.0645918	0.708796	0.607824	0.701248	0.623045	-0.125297	0.299541	0.275367	||CG18185||CG31158||CG6941||	42665	Dm.20724	3R	94B5	mixed stage embryos, imaginal disks, and adult heads; head; whole body; salivary gland; ovary; embryo ;
994	2557	64	SD23414	SD23414						0.0630429	-0.215354	-0.208855	0.106836	0.398607	0.113616	0.417925	-0.271898	0.113991	0.172463		260851
995	2558	64	CG5057	SD24044	CG5057			Nut2		0.090964	-0.247712	-0.268065	0.003957	0.324315	0.0180635	0.372434	-0.359029	0.048982	0.122394	||dTRAP15||NUT2||Nut2||CG5057||BcDNA:SD24044||	39777	Dm.14491	3L	72D10	ovary ;
996	2559	72	SD25571	SD25571						-0.20381	0.20558	0.314586	0.130879	0.409562	0.136623	0.427448	0.518396	0.00457006	0.0425117
997	2567	72	CG32601	bs22g11.y1	CG32601	CG9404				0.0600198	-0.164101	-0.206358	0.143862	0.415992	0.14251	0.42984	-0.266378	0.00541195	0.0448977		326224	Dm.21149	X	12E9
998	2568	69	CG31029	bs24d01.y1	CG31029	CG2164				0.0149418	-0.212823	-0.148914	0.078104	0.389405	0.0655386	0.390607	-0.163856	0.133888	0.186992		318562	Dm.7829	3R	99D8	adult testes; testis; whole body; head; mixed stage embryos, imaginal disks, and adult heads ;
1005	2597	70	CG7726	LD17235	CG7726			RpL11	Ribosomal protein L11	0.0940282	0.0259355	0.0444452	0.577375	0.572798	0.599818	0.589129	-0.049583	0.454942	0.343189	||CG7726||RpL11||DL11||BcDNA:LD17235||ribosomal protein DL11||EST A||L11||l(2)k16914||	37235	Dm.700	2R	56D7	head; embryo; fat body; ovary; mixed stage embryos, imaginal disks, and adult heads; salivary gland; whole body ;
1006	2604	70	CG6801	LD20590	CG6801			l(3)j2D3		-0.0268344	-0.0593702	0.00366343	0.854288	0.648023	0.848626	0.666676	0.0304978	0.737653	0.441597		45412	Dm.3655	3L	68F3	embryo; ADULT testes ;
1007	2605	72	CG6033	LD12029	CG6033			drk	downstream of receptor kinase	0.00906524	0.054712	0.035066	0.942226	0.670134	0.935229	0.687125	0.0260007	0.813268	0.465294	||drk||Drk||DRK||P1112||CG6033||24/1||E(sev)2B||Su(sev)R1||crkl||Grb2/drk||Drk/Grb2||l(2)10626||l(2)k13809||	36497	Dm.3707	2R	50A13	embryo; mixed stage embryos, imaginal disks, and adult heads; salivary gland; adult testes; head--brain & sensory organ; ovary; fat body; testis; head ;
1008	2609	72	CG2247	LD03230	CG2247					-0.0284384	-0.0349755	-0.0407209	0.989419	0.678299	0.989505	0.698415	-0.0122825	0.822254	0.468073		32111	Dm.17505	X	10C10-10D1	embryo; mixed stage embryos, imaginal disks, and adult heads ;
1009	2611	68	CG4294	LD07143	CG4294					0.0218181	0.0875902	0.127921	0.798594	0.632813	0.701201	0.623045	0.106103	0.417963	0.328062		37579	Dm.12464	2R	58F1	mixed stage embryos, imaginal disks, and adult heads; embryo; head; adult testes ;
1010	2612	64	CG8269	LD07994	CG8269			Dmn	Dynamitin	-0.0438905	0.00734988	0.00724076	0.89028	0.659084	0.910457	0.683328	0.0511313	0.570598	0.38648	||p50/dynamitin||p50 dynamitin||p50/Dmn||CG8269||P50||Dynactin||l(2)k16109||l(2)k16218||dynamitin||Dmn||dmn||p50-dynamitin||	44086	Dm.1423	2R	44F3	ovary; embryo; adult testes; whole body; mixed stage embryos, imaginal disks, and adult heads ;
1011	2613	68	CG4089	LD09343	CG4089					-0.0223482	-0.00141163	0.0190416	0.885666	0.657662	0.943573	0.688998	0.0413898	0.67525	0.420032		41300	Dm.7743	3R	86C7	embryo; mixed stage embryos, imaginal disks, and adult heads ;
1012	2614	58	CG8745	LD09584	CG8745					-0.126733	0.169786	0.143772	0.229265	0.457087	0.308712	0.495614	0.270505	0.0206858	0.0815573		39530	Dm.3716	3L	70C4-70C5	mixed stage embryos, imaginal disks, and adult heads; embryo; head; head--brain & sensory organ; whole body; fat body ;
1013	2616	71	CG13921	LD10543	CG13921					-0.0401569	0.0375	0.0457724	0.615455	0.580998	0.682167	0.61755	0.0859293	0.106667	0.168503		38222	Dm.14911	3L	62B1-62B2	embryo; mixed stage embryos, imaginal disks, and adult heads; whole body ;
1014	2617	71	LD09503	LD09503		CG4877				-0.0914618	0.21479	0.148436	0.102254	0.398494	0.138072	0.427976	0.239897	0.00880545	0.0576397
1015	2619	67	CG12676	LD11008	CG12676			ed	echinoid	-0.0223195	0.0543343	-0.10716	0.285825	0.476374	0.192564	0.450581	-0.0848409	0.408974	0.324849	||CG12676||E(Elp)24D||ed||CG15424||CT13476||1X5||l(2)k01102||E(Elp)24D||CT35484||CG16842||	33619	Dm.2831	2L	24D4-24D6	mixed stage embryos, imaginal disks, and adult heads; embryo; ovary; whole body; adult testes ;
1016	2626	59	CG9286	GM14202	CG9286					-0.0463657	0.103295	-0.108128	0.403284	0.521586	0.349733	0.511756	-0.0617627	0.589465	0.391874		41690	Dm.2195	3R	87F13	ovary; salivary gland; fat body ;
1017	2628	72	CG8938	LD21131	CG8938			GstS1	Glutathione S transferase S1	-0.110027	0.32356	0.337514	0.104059	0.398607	0.103414	0.411963	0.447541	0.000727803	0.0189232	||GST2||Gst2||GSTII||DmGSTS1-1||Glutathione S-transferase||DmGSTS1||gstD2||CG8938||GST-2||GST||l(2)04227||glutathione-S-transferase||DmGST2||n(2)06253||glutathione transferase-related protein||GstS1||GSTS1||GST S1||Glutathione S-transferase 2||DmGST-2||Dm	36927	Dm.19945	2R	53F8-53F9	embryo; adult testes; testis; mixed stage embryos, imaginal disks, and adult heads; head; fat body; whole body; ovary; salivary gland ;
1018	2629	67	CG5171	LD21828	CG5171					0.102859	0.116692	0.0113194	0.709052	0.607824	0.830327	0.662785	-0.0915396	0.425981	0.331093		34016	Dm.8590	2L	27F5	embryo; salivary gland; mixed stage embryos, imaginal disks, and adult heads; whole body ;
1019	2631	72	CG9640	LD23906	CG9640					-0.11503	0.183371	0.241685	0.107117	0.398723	0.107727	0.416799	0.356714	0.0047341	0.0428447		36916	Dm.11525	2R	53F1-53F2	embryo ;
1020	2636	60	CG6877	GH28859	CG6877			Aut1		-0.112927	-0.100592	0.0149346	0.427204	0.529343	0.407817	0.529633	0.127862	0.175073	0.212764	||Draut1||Aut1||CG6877||	40044	Dm.11393	3L	75D8	head; whole body; embryo; salivary gland; mixed stage embryos, imaginal disks, and adult heads ;
1021	2638	65	LD28068	LD28068		CG17454				-0.00309485	-0.209734	-0.236669	0.350104	0.500374	0.331172	0.50569	-0.233574	0.0745276	0.146629
1022	2639	72	CG5181	LD31278	CG5181					0.0418716	-0.0221774	-0.0626052	0.003168	0.324315	0.00277221	0.363271	-0.104477	0.0102149	0.0614736		34018	Dm.12196	2L	27F5	embryo; mixed stage embryos, imaginal disks, and adult heads ;
1023	2641	71	CG6674	LD44422	CG6674					-0.016421	-0.117966	-0.122586	0.308425	0.483589	0.2289	0.470139	-0.106165	0.126419	0.180867		39174	Dm.11418	3L	67D2	embryo; salivary gland; mixed stage embryos, imaginal disks, and adult heads ;
1024	2643	68	CG10373	GH05842	CG10373					0.0119275	0.0532826	0.0270073	0.422432	0.528192	0.389578	0.528326	0.0150798	0.734215	0.44032		35128	Dm.12930	2L	37A1	embryo; head; mixed stage embryos, imaginal disks, and adult heads; ovary; whole body; fat body; salivary gland ;
1025	2644	70	CG32262	GH12661	CG32262	CG10854				-0.0285099	0.0143469	-0.0633573	0.501221	0.549271	0.406517	0.529633	-0.0348474	0.531882	0.372043	||CG32262||CG10854||	38445	Dm.2278	3L	63F1	mixed stage embryos, imaginal disks, and adult heads; embryo; testis; head; adult testes ;
1026	2646	67	CG6443	LD41227	CG6443	CG17118				0.0165221	-0.184864	-0.135485	0.031348	0.348009	0.0156226	0.372434	-0.152007	0.03543	0.106748		34477	Dm.21305	2L	32A5	adult testes; salivary gland; mixed stage embryos, imaginal disks, and adult heads; embryo; testis ;
1027	2650	72	CG11228	GH10354	CG11228			hpo	hippo	-0.0451579	-0.144114	-0.0702816	0.498048	0.549048	0.495948	0.559697	-0.0251237	0.7927	0.458587	||hippo||dMST||CG11228||MST2||hpo||	37247	Dm.703	2R	56D13	embryo; mixed stage embryos, imaginal disks, and adult heads; head; adult testes ;
1028	2651	62	CG1839	GH11272	CG1839					0.021739	-0.0483663	-0.181411	0.522865	0.555619	0.437966	0.543535	-0.20315	0.0791445	0.148498		32378	Dm.2287	X	12E6	head; mixed stage embryos, imaginal disks, and adult heads; embryo; ovary ;
1029	2658	69	CG32317	GH18574	CG12022	CG12022				0.0592069	-0.111309	-0.0559321	0.401131	0.521586	0.529777	0.567088	-0.115139	0.305201	0.278216		38236	Dm.7774	3L	62B4	testis; ADULT testes; head; embryo ;
1030	2659	69	CG2616	GH19222	CG2616					0.0153516	0.0911778	0.0665842	0.796171	0.632487	0.818485	0.659526	0.0512325	0.579542	0.389463		40915	Dm.1090	3R	84D13	adult testes; head; testis ;
1031	2661	65	CG7955	GH20617	CG7955					-0.0945775	-0.0266312	-0.0132212	0.589318	0.574394	0.782644	0.650432	0.0813563	0.582993	0.390392		38193	Dm.12977	3L	62A12	head; embryo; mixed stage embryos, imaginal disks, and adult heads; ovary; adult testes; fat body; whole body ;
1032	2662	72	CG12236	GH20830	CG12236					0.0343723	0.0194347	0.0948999	0.688767	0.599303	0.688263	0.619494	0.0605276	0.518536	0.367532		31523	Dm.2138	X	5C7	embryo; mixed stage embryos, imaginal disks, and adult heads; head ;
1033	2667	72	CG5460	LD32021	CG5460			H	Hairless	0.0382968	-0.0290292	0.104133	0.292907	0.479412	0.29619	0.492752	0.065836	0.522091	0.36799	||H||CG5460||hairless||	42445	Dm.7139	3R	92F3	embryo; mixed stage embryos, imaginal disks, and adult heads; ovary; adult testes ;
1034	2669	69	CG14230	LD33215	CG14230					0.0714869	0.0265109	0.0991617	0.33196	0.49199	0.550694	0.573665	0.0276748	0.783642	0.455664	||anon-18DEe||CG14230||cg14230||clone 9.42||	32984	Dm.228	X	18E1-18E2	embryo; head; ovary ;
1035	2673	68	CG10997	LD46306	CG10997			l(1)G0053		0.0266992	0.027806	0.0438334	0.671778	0.594874	0.977776	0.696711	0.0171343	0.866068	0.480106		32349	Dm.161	X	12C2	embryo; mixed stage embryos, imaginal disks, and adult heads; head; ovary; fat body; whole body ;
1036	2678	68	CG5632	LD47568	CG5632			thoc6		0.0722299	-0.168666	-0.208836	0.146595	0.416271	0.0641825	0.388784	-0.281066	0.0144824	0.0692826		39394	Dm.2827	3L	69A1	embryo; head; ovary; mixed stage embryos, imaginal disks, and adult heads ;
1037	2679	71	CG10444	LD47995	CG10444					0.00810307	-0.118655	-0.159939	0.259439	0.46724	0.214418	0.46253	-0.168042	0.0757929	0.146845		37294	Dm.11252	2R	56F14	embryo; salivary gland; mixed stage embryos, imaginal disks, and adult heads; whole body; adult testes; head ;
1038	2681	72	CG3743	SD10848	CG3743			MTF-1		-0.169523	0.16319	0.266456	0.037595	0.358872	0.0367191	0.383868	0.435979	0.00465391	0.0425117	||dMTF-1||CG3743||MTF-1||mtf-1||	39089	Dm.4219	3L	67B5	embryo; whole body; mixed stage embryos, imaginal disks, and adult heads; ovary; head ;
1039	2682	59	CG4672	GH01515	CG4672			TMS1		0.014993	0.0932887	0.120413	0.493804	0.547905	0.39884	0.529633	0.10542	0.243855	0.250723	||TMS1d||CG4672||TMS1||	39827	Dm.7956	3L	72F1	head; embryo; mixed stage embryos, imaginal disks, and adult heads; whole body; salivary gland; head--brain & sensory organ; ovary; adult testes ;
1040	2686	72	CG31388	GH10523	CG31388	CG5135				0.000520477	-0.0715889	-0.104342	0.598708	0.576604	0.610626	0.593628	-0.104862	0.147538	0.19454	||CG5135||CG31388||BcDNA:GH10523||CG17722||	41355	Dm.19249	3R	86D8	head; mixed stage embryos, imaginal disks, and adult heads ;
1041	2687	72	CG9696	GH12111	CG9696			dom	domino	-0.0346738	0.103547	0.0102581	0.356491	0.50315	0.346876	0.510778	0.0449318	0.716256	0.434979	||CG9696||dom||l(2)k08108||27||	45655	Dm.7802	2R	57D11-57D12	embryo; mixed stage embryos, imaginal disks, and adult heads; whole body; adult testes; ovary; head; testis ;
1042	2688	57	CG4829	GH12430	CG4829					0.00636341	0.0954342	0.0887571	0.438978	0.532793	0.67828	0.616578	0.0823937	0.432036	0.334486		32672	Dm.7684	X	15A10-15A11	embryo; head; mixed stage embryos, imaginal disks, and adult heads; ovary; head--brain & sensory organ ;
1043	2691	70	CG9682	LP01629	CG9682					-0.0652398	-0.0652909	-0.000901281	0.069248	0.380044	0.0779684	0.39812	0.0643386	0.466916	0.347878		43602	Dm.3564	3R	99E3	whole body; adult testes; embryo; testis ;
1044	2693	72	CG14767	SD02746	CG14767					-0.0740906	0.0721279	0.168096	0.058334	0.368364	0.0582358	0.383868	0.242186	0.0287926	0.0960795	||CG14767||CG8575||	50250	Dm.4696	2R	44E2-44E3	head; embryo; adult testes; mixed stage embryos, imaginal disks, and adult heads; salivary gland; whole body; fat body; ovary; testis ;
1045	2695	58	CG13610	SD08136	CG13610					0.103186	-0.0691549	-0.0452198	0.643569	0.587113	0.252713	0.475957	-0.148405	0.180593	0.216174		42890	Dm.1315	3R	95F8	mixed stage embryos, imaginal disks, and adult heads; embryo; whole body; head ;
1046	2696	65	CG2952	SD09866	CG2952			Dox-A3	Diphenol oxidase A3	-0.0654595	0.168715	0.125685	0.071106	0.382043	0.118824	0.420015	0.191144	0.09245	0.159766	||Diphenol oxidase||DPO||phenol oxidase||phenoloxidase||A3||DmePPO3||Dox-3||prophenoloxidase A3||CG2952||Dox-A3||Dox3||PO||DoxA3||	44513	Dm.1829	2R	59C3	embryo ;
1047	2697	72	CG4608	GH08887	CG4608			bnl	branchless	-0.0293477	0.0409717	0.0577491	0.676043	0.595689	0.673649	0.615919	0.0870968	0.411663	0.325793	||l(3)neo52||FGF||Bnl||bnl||CG4608||l(3)06916||DFGF||	42356	Dm.2390	3R	92B2-92B3	head; mixed stage embryos, imaginal disks, and adult heads; testis; whole body ;
1048	2698	72	CG32434	GH10594	CG32434	CG10577		loner		-0.00108774	0.0597335	0.110988	0.441995	0.534076	0.438665	0.543535	0.112075	0.419386	0.328424	||CG32434||CG10577||CG12980||CG12981||	40327	Dm.1023	3L	78A5-78B1	mixed stage embryos, imaginal disks, and adult heads; embryo; ovary; head; whole body; fat body; adult testes ;
1049	2699	59	CG31004	GH12365	CG31004	CG15560				-0.042305	-0.00141392	-0.0215354	0.716361	0.609048	0.927379	0.686561	0.0207696	0.850036	0.475188		43688	Dm.10424	3R	100B5	embryo; mixed stage embryos, imaginal disks, and adult heads; whole body; head ;
1050	2702	72	CG30115	GH16956	CG30115					0.0164432	-0.131301	-0.0704157	0.208863	0.447396	0.208537	0.459568	-0.0868588	0.259685	0.258216	||CG18430||CG30115||CG5503||	37134	Dm.4578	2R	55D3	mixed stage embryos, imaginal disks, and adult heads; whole body; adult testes; head ;
1051	2703	72	CG30023	GH21160	CG30023	CG9026				0.0995547	0.00800563	0.02314	0.300396	0.481221	0.297079	0.492752	-0.0764148	0.517871	0.367473		246397	Dm.19183	2R	47F8	embryo; mixed stage embryos, imaginal disks, and adult heads; head; fat body; ovary ;
1052	2704	72	CG33202	GH22307	CG33202			dpr11		0.0403748	-0.0162477	-0.0348528	0.190163	0.445255	0.191767	0.450581	-0.0752277	0.264245	0.26066
1053	2705	70	CG14619	SD04280	CG14619					0.0297229	-0.0227247	0.0850807	0.544717	0.563929	0.700865	0.623044	0.0553578	0.581504	0.390101		33132	Dm.1945	X	20B1	mixed stage embryos, imaginal disks, and adult heads; adult testes; embryo; whole body; salivary gland; head; head--brain & sensory organ; ovary ;
1054	2709	72	SD07763	SD07763						-0.0878318	-0.084829	-0.0145367	0.492335	0.547905	0.488617	0.559139	0.0732951	0.296778	0.273776
1055	2711	59	CG8276	SD09926	CG8276			bin3	bicoid-interacting protein 3	-0.061853	0.152884	0.0307474	0.200658	0.445255	0.26261	0.480546	0.0926003	0.411548	0.325793		35552	Dm.2881	2R	42A14-42A15	embryo; mixed stage embryos, imaginal disks, and adult heads; adult testes; embryonic 8-12 hr post-fertilization; ovary; head--brain & sensory organ; testis; fat body ;
1056	2715	62	CG10706	GH01258	CG10706			SK	small conductance calcium-activated potassium channel	0.0376893	-0.0295484	0.184349	0.44265	0.534145	0.287542	0.489689	0.146659	0.0924221	0.159766	||CG10706||CG12733||dSK||BcDNA:GM01744||SK||CG4179||	31456	Dm.11909	X	4F5-4F9	head; ovary; mixed stage embryos, imaginal disks, and adult heads ;
1057	2716	64	CG32477	GH06422	CR32477	CG16971				0.105336	-0.0618888	-0.0669499	0.635416	0.584701	0.231248	0.472675	-0.172286	0.170365	0.209787		38039	Dm.7277	3L	61B2	head; head--brain & sensory organ; whole body; salivary gland ;
1058	2718	72	CG10966	GH23785	CG10966			rdgA	retinal degeneration A	0.0259303	0.209927	0.322181	0.142239	0.415024	0.140082	0.428202	0.296251	0.0762851	0.147225	||CG10966||DGK2||x35||dDGK2||receptor-degeneration-I||rdgA||	31826	Dm.5516	X	8B8-8C3	mixed stage embryos, imaginal disks, and adult heads; head ;
1059	2724	58	CG4637	GS00374	CG4637			hh	hedgehog	0.0448367	0.243697	-0.0649758	0.07629	0.389405	0.117058	0.420015	-0.109813	0.331231	0.291379	||Hh||hh||l(3)hh||Mrt||anon-WO0182946.19||bar||bar-3||bar3||Mir||l(3)neo56||CG4637||l(3)neo57||hg||	42737	Dm.2371	3R	94E1	mixed stage embryos, imaginal disks, and adult heads ;
1060	2732	72	CG11154	RE10864	CG11154			ATPsyn-beta	ATP synthase-beta	-0.0325595	0.0801084	-0.155627	0.542895	0.563757	0.539255	0.569684	-0.123068	0.331608	0.291392	||ATPsyn b||H+-ATPase beta subunit||ATP||CG11154||ATPB||beta-ATPase||ATPsyn-beta||ATPsyn-beta||ATP synthase beta subunit||ATPsyn-b||	43829	Dm.1407	4	102D1	embryo; head; ovary; mixed stage embryos, imaginal disks, and adult heads; whole body; head--brain & sensory organ; adult testes; fat body; embryonic 8-12 hr post-fertilization; testis ;
1061	2733	72	CG31175	RE11449	CG31175			Dys	dystrophin	0.0452863	0.0607625	0.114337	0.754964	0.62178	0.745121	0.638326	0.0690506	0.506954	0.362974	||Dys||DLP1||dmDLP||DmDYS||DLP2||DLP3||CG7240||CG7243||GI3046716||CG31175||CG17750||DLP186||	42327	Dm.16710	3R	92A5-92A10	mixed stage embryos, imaginal disks, and adult heads; embryo; head--brain & sensory organ; adult testes ;
1062	2742	71	CG4758	RE23984	CG4758			Trp1	Translocation protein 1	0.0892369	-0.0839726	-0.17859	0.122942	0.408642	0.118256	0.420015	-0.267827	0.00323739	0.0384823	||CG4758||Dtrp1||Tp1||Trp1||	34333	Dm.4795	2L	30F6	mixed stage embryos, imaginal disks, and adult heads; embryo; head; adult testes; fat body; salivary gland ;
1063	2744	72	CG15786	RE24790	CG15786					0.0665032	0.205386	0.239987	0.489313	0.547652	0.497548	0.559697	0.173484	0.363483	0.304401		31438	Dm.13426	X	4F4	mixed stage embryos, imaginal disks, and adult heads; embryo ;
1064	2746	72	CG6945	RE36140	CG6945					-0.0270614	0.216504	0.29477	0.029653	0.347351	0.0298032	0.379592	0.321832	0.00935382	0.0592803		39643	Dm.14930	3L	71B4	mixed stage embryos, imaginal disks, and adult heads; embryo; embryonic 8-12 hr post-fertilization; whole body ;
1065	2748	58	CG32738	RE36972	CG32738					0.185292	0.217241	0.108049	0.898502	0.659462	0.843302	0.665366	-0.0772427	0.608539	0.398105		251284	Dm.5480		6D5
1066	2759	64	RE54291	RE54291						0.0081454	-0.209487	-0.378321	0.055776	0.368353	0.0519688	0.383868	-0.386466	0.0185801	0.0765392
1067	2764	72	CG1374	RE67261	CG1374			tsh	teashirt	-0.0771165	0.106131	0.162884	0.243468	0.461795	0.246988	0.475709	0.240001	0.103899	0.167005	||l(2)04319||CG1374||l(2)B4-2-12||ae||T shirt||ael||tsh||	35430	Dm.6988	2L	40A5	mixed stage embryos, imaginal disks, and adult heads; embryo; whole body; fat body ;
1068	2768	63	CG1901	RE69013	CG1901			mav	maverick	-0.0458776	-0.0374838	-0.038984	0.922437	0.665632	0.998514	0.700634	0.00689353	0.965067	0.504658	||TGF-b||mav||CG1901||	43804	Dm.1889	4	102C2	embryo; mixed stage embryos, imaginal disks, and adult heads; head ;
1069	2773	64	CG6277	RE73746	CG6277					-0.395318	-0.100989	-0.177961	0.17465	0.436341	0.212459	0.460748	0.217358	0.140474	0.1904		43251	Dm.5185	3R	97D14	fat body; embryo; whole body ;
1070	2778	71	CG3244	RH18728	CG3244					0.0905603	0.328578	0.308388	0.296673	0.481221	0.274607	0.486233	0.217828	0.0170818	0.0739026		33678	Dm.6318	2L	25A6	mixed stage embryos, imaginal disks, and adult heads; embryo; head; whole body; head--brain & sensory organ; fat body ;
1071	2786	67	CG3525	RH49854	CG3525			eas	easily shocked	-0.0279827	-0.216058	-0.244227	0.441232	0.53406	0.222675	0.464968	-0.216244	0.0981241	0.163626	||Ethanolamine kinase||CG3525||eas||EtnK||EP770||PC80||RH11||	32585	Dm.6855	X	14B3-14B9	mixed stage embryos, imaginal disks, and adult heads; head; embryo; whole body; fat body ;
1072	2787	71	CG13758	RH51443	CG13758					0.0846972	-0.0546762	-0.0304988	0.098146	0.394932	0.235328	0.473942	-0.115196	0.376597	0.310794	||CG13758||EG:BACR25B3.3||BACR25B3.3||	31234	Dm.17751	X	3A4-3A6	head ;
1073	2790	66	RH54175	RH54175						0.0496326	-0.0407659	-0.193359	0.01489	0.328452	0.160989	0.431981	-0.242991	0.0498995	0.122532		249196
1074	2791	71	RH55307	RH55307						-0.0217822	0.0581733	0.0914948	0.409016	0.522176	0.303197	0.494208	0.113277	0.276003	0.265259
1075	2792	67	CG18741	RH55627	CG18741			DopR2	Dopamine receptor 2	0.0217107	-0.0481735	0.0915592	0.569541	0.569965	0.496659	0.559697	0.0698485	0.582111	0.39013	||DAMB||CG7569||dopamine D2 receptor||DopR2||DopD1||dopamine receptor in mushroom bodies||DopR99B||Dar2||CG18741||	43484	Dm.2334	3R	99B5-99B6	head; mixed stage embryos, imaginal disks, and adult heads ;
1076	2796	63	CG9967	LD01251	CG9967					-0.0146365	-0.00189278	-0.0716277	0.627134	0.583474	0.860876	0.670769	-0.0569912	0.617222	0.401513		33414	Dm.4162	2L	22E1	embryo; adult testes ;
1077	2805	64	CG9589	AT11468	CG9589					0.0327715	-0.242457	-0.217469	0.141358	0.415024	0.142619	0.42984	-0.250241	0.0837859	0.152349	||CG9589||BcDNA:AT11468||	41908	Dm.20695	3R	89A5	testis; adult testes ;
1078	2806	64	CG12584	AT11549	CG12584					-0.00574036	-0.263546	-0.292843	0.090069	0.394932	0.0480912	0.383868	-0.287102	0.0519181	0.124046		40571	Dm.7538		82C1
1079	2807	72	AT12172	AT12172						-0.104892	-0.0753418	-0.0567772	0.885457	0.65766	0.889054	0.678621	0.0481146	0.69274	0.426444
1080	2812	66	CG15708	AT21920	CG15708					0.10379	-0.162657	-0.133855	0.27583	0.470349	0.0977086	0.411963	-0.237646	0.122682	0.17816		36805	Dm.5045	2R	53A1
1081	2817	66	CG11400	GH01142	CG11400					-0.131369	-0.0321601	-0.120426	0.513743	0.553158	0.511223	0.563826	0.0109432	0.879844	0.48337		36935	Dm.11900	2R	54A1	head; mixed stage embryos, imaginal disks, and adult heads ;
1082	2818	72	CG5362	GH01866	CG5362					0.00609413	0.0398684	-0.0950519	0.210282	0.448634	0.217389	0.464031	-0.101146	0.291017	0.271501		34414	Dm.11601	2L	31E1	head; embryo; whole body; ovary; fat body; embryonic 8-12 hr post-fertilization; mixed stage embryos, imaginal disks, and adult heads; head--brain & sensory organ; salivary gland ;
1083	2822	68	CG3588	GH07242	CG3588					-0.0216198	-0.0379301	-0.10476	0.427098	0.529343	0.590405	0.585487	-0.0831398	0.406732	0.323821		31278	Dm.11932	X	3C3	embryo; whole body; head ;
1084	2826	62	CG18377	LD25993	CG18377			Cyp49a1		-0.0134107	0.147463	-0.0343119	0.413263	0.523787	0.541681	0.570113	-0.0209012	0.865419	0.479858	||CG12894||Cyp49a1||Cyp49a1p||CG18377||49a1||	36105	Dm.5498	2R	47A7-47A9	embryo; head--brain & sensory organ; mixed stage embryos, imaginal disks, and adult heads; whole body ;
1085	2828	72	CG18361	LD32934	CG18361			dsh	dishevelled	0.0596194	0.0911623	0.205022	0.304697	0.482703	0.309131	0.495773	0.145403	0.31903	0.285574	||l(1)G0267||disshevelled||CG1720||l(1)G17||l(1)dsh||l(1)10Bd||CG18361||dsh||DSH||	32078	Dm.2927	X	10B4-10B5	embryo; mixed stage embryos, imaginal disks, and adult heads; ovary; head; whole body; testis ;
1086	2829	65	CG6750	LD37839	CG6750					-0.0271985	-0.0353099	-0.189358	0.149153	0.416271	0.242146	0.47551	-0.16216	0.240558	0.249157		34479	Dm.11272	2L	32A5	head; mixed stage embryos, imaginal disks, and adult heads; embryo ;
1087	2834	72	CG18594	LP12095	CG18594					0.0123692	0.294813	0.13551	0.123408	0.408642	0.123431	0.420183	0.123141	0.053614	0.125956		42644	Dm.20618	3R	94A16	mixed stage embryos, imaginal disks, and adult heads; whole body ;
1088	2836	66	CG5548	SD04516	CG5548					0.0522701	0.0119721	-0.079973	0.375867	0.512868	0.410244	0.529841	-0.132243	0.268689	0.261997		32434	Dm.6802	X	13A8	mixed stage embryos, imaginal disks, and adult heads; whole body; head; embryo ;
1089	2838	71	SD09890	SD09890						0.187106	0.123373	0.0363761	0.08882	0.394932	0.100682	0.411963	-0.15073	0.111992	0.171634
1090	2839	63	CG11926	SD11991	CG11926					-0.00226095	-0.268111	-0.370459	0.043578	0.364648	0.09227	0.410382	-0.368198	0.0590812	0.132545		33689	Dm.13483	2L	25B1	embryo; head; mixed stage embryos, imaginal disks, and adult heads; ovary; whole body ;
1091	2843	65	CG31633	LD20162	CG31633					-0.0163192	-0.0991839	-0.114488	0.090799	0.394932	0.119257	0.420015	-0.0981689	0.13538	0.187142		33931	Dm.13493	2L	26F3	embryo; mixed stage embryos, imaginal disks, and adult heads; ovary ;
1098	2885	72	CG3595	LD14743	CG3595			sqh	spaghetti squash	-0.0307142	-0.122873	-0.0662372	0.78205	0.628733	0.782581	0.650432	-0.035523	0.786575	0.456592	||CG3595||RLC||myosin II||Myosin II||DmMRLC_C||sgh||ssq||myosin regulatory light chain||spg||sqh||Sqh||Myosin||	31554	Dm.3	X	5E1	mixed stage embryos, imaginal disks, and adult heads; head; embryo; whole body; adult testes; head--brain & sensory organ; embryonic 8-12 hr post-fertilization; fat body ;
1099	2886	72	CG7917	LD16456	CG7917			Nlp	Nucleoplasmin	0.0337793	-0.0411192	-0.0514724	0.617253	0.581028	0.617879	0.594908	-0.0852517	0.205884	0.23127		43560	Dm.2331	3R	99D1	embryo; mixed stage embryos, imaginal disks, and adult heads; ovary; head; adult testes; testis; fat body; embryonic 8-12 hr post-fertilization; whole body ;
1100	2889	72	CG1004	LD06131	CG1004			rho	rhomboid	0.0453665	0.12862	0.114888	0.492746	0.547905	0.487868	0.559139	0.0695215	0.597577	0.39499	||rhomboid1||Rho-1||rho-1||RHO||Rho||rho||RHOb||DRORHO||CG1004||rhomboid-1||Rhomboid-1||Rhomboid||rhom||veinlet||Veinlet||DMRHO||rho1||DMRHOa||Ve||ve||DMRHOb||	38168	Dm.808	3L	62A4	head; mixed stage embryos, imaginal disks, and adult heads; embryo; whole body ;
1101	2891	71	LD08233	LD08233						-0.0132595	-0.0500488	0.0504467	0.837298	0.642695	0.832272	0.66354	0.0637062	0.641532	0.409835		251301
1102	2892	64	LD08911	LD08911						-0.0631795	-0.0270512	-0.0354638	0.985752	0.677769	0.968534	0.694294	0.0277157	0.861455	0.478437		249273
1103	2896	58	CG17249	LD14179	CG17249					-0.0907145	0.0481238	0.0387101	0.846244	0.644853	0.787179	0.652033	0.129425	0.334463	0.292825		38201	Dm.11207	3L	62A12	embryo; mixed stage embryos, imaginal disks, and adult heads; whole body ;
1104	2898	72	HL02043	HL02043		CG7736				-0.116745	-0.0275725	-0.120451	0.830087	0.641013	0.83548	0.663606	-0.00370638	0.975614	0.506725
1105	2899	72	HL03512	HL03512						-0.0151307	0.030555	0.0042963	0.967298	0.674731	0.968096	0.694294	0.019427	0.906015	0.490195		251776
1106	2904	57	CG32156	GM02173	CG32156	CG5600		Mbs	Myosin binding subunit	0.0795065	0.0339593	0.00749765	0.799648	0.632813	0.871329	0.674041	-0.0720088	0.624031	0.40351	||CG5891||l(3)72Dd||Mbs||Mypt||CG32156||l(3)j3B4||l(3)j7A1||CG5600||l(3)03802||DMBS||DMYPT||	49070	Dm.13965	3L	72D1-72D4	mixed stage embryos, imaginal disks, and adult heads; head; fat body; embryo; head--brain & sensory organ; ovary; adult testes; testis ;
1107	2905	71	CG2841	LD04582	CG2841			ptr	proximal to raf	-0.0256906	0.0249058	0.121355	0.527546	0.557536	0.545127	0.571143	0.147046	0.211715	0.233762		44529	Dm.1828	X	3A1	adult testes; mixed stage embryos, imaginal disks, and adult heads; embryo; ovary; head; whole body; testis ;
1108	2907	72	CG4068	LD15062	CG4068					-0.056798	-0.0324306	-0.044	0.63515	0.584701	0.630659	0.600988	0.0127981	0.795465	0.458964		31424	Dm.79	X	4D6	adult testes; mixed stage embryos, imaginal disks, and adult heads; embryo; ovary; testis; whole body; head; fat body ;
1109	2908	70	LD16247	LD16247		CG11153				-0.291167	0.265064	0.17967	0.057769	0.368364	0.0556561	0.383868	0.470837	0.000622662	0.0181427
1110	2909	71	CG16807	LD12033	CG16807					-0.00883412	0.185721	0.285188	0.149415	0.416388	0.154835	0.431981	0.294022	0.0227276	0.0855686		39818	Dm.11424	3L	72E3-72E4	mixed stage embryos, imaginal disks, and adult heads; embryo; ovary; testis; head ;
1111	2910	67	CG9925	GM03859	CG9925					0.0306033	-0.165266	-0.203739	0.222616	0.453249	0.295278	0.492752	-0.234342	0.0250955	0.0896221		41702	Dm.1191	3R	88A3	embryo; mixed stage embryos, imaginal disks, and adult heads; ovary ;
1112	2911	70	CG12345	HL05903	CG12345			Cha	Choline acetyltransferase	-0.0429041	-0.0643693	-0.0806347	0.85849	0.649501	0.950634	0.69057	-0.0377306	0.770395	0.451048	||Cat||ChAT||l(3)91Cc||CG12345||CT23399||choline acetyltransferase||Cha||cha||dChAT||	42249	Dm.1244	3R	91C1-91C3	mixed stage embryos, imaginal disks, and adult heads; head; head--brain & sensory organ; embryo ;
1113	2912	72	CG32629	GM02004	CG32629	CG15759				0.0755237	0.229626	0.179667	0.329987	0.49199	0.329529	0.504362	0.104143	0.481916	0.353132		318130	Dm.17453	X	12A4-12A6	head; embryo; adult testes; ovary ;
1114	2913	63	CG1709	LD21248	CG1709			Vha100-1		0.0614427	0.0809371	0.0365947	0.960957	0.673646	0.947604	0.689737	-0.024848	0.847029	0.474312	||V-ATPase||BcDNA:LD21248||CG1709||Vha100-1||vha100-1||	43442	Dm.16340	3R	98F12	head; embryo; mixed stage embryos, imaginal disks, and adult heads; salivary gland; head--brain & sensory organ; adult testes; testis; whole body ;
1115	2914	69	CG9634	LD21405	CG9634					-0.045405	-0.026203	0.0688752	0.378431	0.514128	0.507544	0.563672	0.11428	0.240683	0.249157	||CG9634||BcDNA:LD21405||	32660	Dm.7732	X	15A3-15A5	embryo; mixed stage embryos, imaginal disks, and adult heads ;
1116	2915	70	CG9704	LD22004	CG9704			Nrt	Neurotactin	-0.0364027	0.0144213	0.161618	0.437278	0.532119	0.208281	0.459568	0.198021	0.0957092	0.162065	||neu||BP106||MabBP106||BcDNA:LD22004||Neur||Nrt||nrt||CG9704||	39873	Dm.3189	3L	73C4	mixed stage embryos, imaginal disks, and adult heads; embryo ;
1117	2918	66	CG1516	GH06348	CG1516					-0.100855	-0.0532733	-0.0327294	0.833727	0.641483	0.839835	0.66518	0.0681255	0.517719	0.367473	||BcDNA:GH06348||CG1516||	36020	Dm.6995	2R	46B10-46B12	head; mixed stage embryos, imaginal disks, and adult heads; whole body; adult testes; embryo; head--brain & sensory organ; fat body; ovary ;
1118	2919	68	CG12070	GH08312	CG12070			Sap-r	Saposin-related	0.0135386	0.012142	-0.0789852	0.459303	0.538726	0.569986	0.578789	-0.0925238	0.288804	0.270811		43662	Dm.7825	3R	100A6-100A7	embryo; head; whole body; mixed stage embryos, imaginal disks, and adult heads; adult testes; salivary gland; head--brain & sensory organ; fat body; ovary; testis; whole embryo ;
1119	2920	71	CG18659	GH08789	CG18659					-0.0697956	-0.00263601	0.0804637	0.610963	0.58056	0.500568	0.561035	0.150259	0.0856144	0.154176		35929	Dm.7969	2R	45A9-45A10	adult testes; mixed stage embryos, imaginal disks, and adult heads; embryo; testis; head; whole body; salivary gland; head--brain & sensory organ ;
1120	2921	72	CG3699	GH01674	CG3699					-0.00524631	-0.053732	-0.15352	0.39528	0.519932	0.394376	0.529633	-0.148273	0.148815	0.194933	||CG3699||EG:BACR7A4.14||	31046	Dm.11191	X	1D3	head; embryo; mixed stage embryos, imaginal disks, and adult heads; whole body; embryonic 8-12 hr post-fertilization; testis ;
1121	2924	72	CG12749	GH05625	CG12749			Hrb87F	Heterogeneous nuclear ribonucleoprotein at 87F	-0.033853	-0.148114	-0.134164	0.779204	0.6274	0.769042	0.646828	-0.100311	0.344017	0.296946	||Q16||Hrb85CD||Hrb87f||Hrb87F||CG12749||P11/Hrb87F||P11||Hrb87Fa||p38||hrp36||Hrp36||HRP36||HRB87F/hrp36||Q14||hrp40||Hrb2||	48535	Dm.1711	3R	87F7	embryo; mixed stage embryos, imaginal disks, and adult heads; whole body; ovary; adult testes; head; testis ;
1122	2925	71	CG2652	GH07966	CG2652					0.0499711	-0.20286	-0.232624	0.050274	0.366968	0.0392905	0.383868	-0.282595	0.0110697	0.0629725		31250	Dm.7880	X	3B2	adult testes; head ;
1123	2926	69	CG11958	GH08684	CG11958			Cnx99A	Calnexin 99A	0.0236524	0.0327707	0.0924708	0.937207	0.668656	0.932333	0.686636	0.0688184	0.654834	0.41357	||Cnx||CG11958||calnexin||Cnx99A||	44643	Dm.8009	3R	99A7	adult testes; head; embryo; mixed stage embryos, imaginal disks, and adult heads; whole body; ovary; testis; head--brain & sensory organ ;
1124	2927	57	CG1216	GH10911	CG1216					-0.0134703	0.0763761	-0.0544364	0.617977	0.581028	0.80533	0.655848	-0.0409661	0.751701	0.445425		38028	Dm.11508	3L	61B2	embryo; mixed stage embryos, imaginal disks, and adult heads; adult testes; head; ovary; whole body; salivary gland; testis ;
1125	2929	64	CG7953	LP05733	CG7953					7.84016e-05	-0.0851175	0.152174	0.543577	0.563757	0.561749	0.57596	0.152096	0.336231	0.293082		34801	Dm.1977	2L	34D7-34D8
1126	2932	72	CG9437	SD02118	CG9437					-0.10159	-0.221619	-0.065234	0.514255	0.553158	0.519015	0.563826	0.0363556	0.689508	0.425798		37412	Dm.3542	2R	57C7	embryo; adult testes; mixed stage embryos, imaginal disks, and adult heads; head; testis ;
1127	2935	72	CG2139	GH07418	CG2139			aralar1		-0.0705615	-0.179076	-0.233537	0.253348	0.464284	0.249379	0.475957	-0.162975	0.0668861	0.139127	||CG2139||aralar1||DmAralar||BcDNA:GH07418||	43616	Dm.20778	3R	99F4-99F5	head; embryo; adult testes; mixed stage embryos, imaginal disks, and adult heads; fat body; ovary; whole body ;
1128	2940	64	CG5231	LD24887	CG5231			Las	Lipoic acid synthase	-0.0508394	-0.259785	-0.202673	0.545028	0.564067	0.515262	0.563826	-0.151834	0.406992	0.32392	||Las||CG5231||	40259	Dm.2512	3L	77C3	embryo; head; mixed stage embryos, imaginal disks, and adult heads; adult testes; fat body ;
1129	2945	72	CG8084	GH07389	CG8084			ana	anachronism	0.0670613	0.0558534	0.0420344	0.95616	0.672365	0.956598	0.692422	-0.0250269	0.808704	0.463247	||ana||med||CG8084||	35913	Dm.7490	2R	45A1	mixed stage embryos, imaginal disks, and adult heads; head; testis ;
1130	2948	64	CG14886	GH09958	CG14886					0.00560567	-0.201062	-0.239923	0.293243	0.479412	0.239075	0.474816	-0.245529	0.149661	0.195398		42002	Dm.4617	3R	89B18	embryo; head ;
1131	2953	72	CG5735	GH28038	CG5735					-0.0599525	0.233705	0.311381	0.172887	0.435999	0.173327	0.44097	0.371334	0.0450913	0.118817		39019	Dm.4024	3L	66E4	adult testes; testis; embryo; mixed stage embryos, imaginal disks, and adult heads; head; whole body; head--brain & sensory organ; salivary gland ;
1132	2954	72	CG1830	GH28523	CG1830			PhKgamma	Phosphorylase kinase gamma	0.00174565	0.311892	0.47193	0.138371	0.415024	0.143497	0.430111	0.470185	0.00395062	0.0400541	||ESTS:194B3T||anon-sts6||PhKgamma||EP779||DPhK-gamma||CG1830||phosphorylase kinase gamma||DPhK-gamma||	32120	Dm.2615	X	10D5	head; mixed stage embryos, imaginal disks, and adult heads; ovary; fat body; embryo ;
1133	2956	72	CG12207	LD22649	CG12207					0.0469991	0.0530219	-0.0496383	0.339308	0.495969	0.341423	0.507033	-0.0966374	0.348173	0.298141		41738	Dm.6607	3R	88B1-88B3	head; mixed stage embryos, imaginal disks, and adult heads; embryo; embryonic 8-12 hr post-fertilization; ovary; testis; adult testes; head--brain & sensory organ ;
1134	2959	60	CG9972	LD26258	CG9972					-0.059345	0.0878968	-0.0613887	0.519401	0.553817	0.698396	0.622546	-0.00204371	0.987681	0.510232		38350	Dm.4491	3L	63A1	embryo; mixed stage embryos, imaginal disks, and adult heads; head ;
1135	2962	60	CG11208	LD40177	CG11208					0.0255721	-0.00171828	-0.0865893	0.860849	0.649968	0.893553	0.679828	-0.112161	0.588769	0.391874		37285	Dm.704	2R	56F11	embryo; head; adult testes; ovary; whole body; head--brain & sensory organ ;
1136	2963	72	CG6187	LD40728	CG6187			RluA-2		-0.0364787	-0.16082	-0.15774	0.510567	0.552199	0.513897	0.563826	-0.121261	0.326826	0.289855	||CG6187||yumo||RluA-2||	34440	Dm.4124	2L	31F1	ovary; embryo ;
1137	2964	64	CG12391	LD40944	CG12391					-0.110106	0.113397	0.213827	0.190221	0.445255	0.247712	0.475709	0.323933	0.0291189	0.0963762		36170	Dm.561	2R	47D5	embryo; mixed stage embryos, imaginal disks, and adult heads; ovary; head; whole body; adult testes ;
1138	2966	65	CG5602	LD41868	CG5602					0.079648	0.164405	0.207007	0.406168	0.522176	0.675675	0.616047	0.127359	0.374436	0.309773		37791	Dm.19278	2R	60A8	embryo; ovary; adult testes ;
1139	2967	66	CG18492	LD42274	CG18492	CG1388		Tak1	TGF-beta activated kinase 1	-0.0686166	-0.00236826	-0.00202817	0.674816	0.595358	0.775162	0.64771	0.0665884	0.54502	0.376179	||TAK||tak||DmTak1||DTak||dTAK||D10||tak1||Tak1||TAK1||Tak 1||CG18492||dTak1||dTAK1||DTak1||DTAK1||CG1388||	39659	Dm.6425	X	19D2	embryo; mixed stage embryos, imaginal disks, and adult heads; ovary ;
1140	2970	65	CG31332	SD03267	CG31332	CG9443		unc-115		-0.0533514	-0.0159651	0.00329559	0.837487	0.642695	0.868103	0.673164	0.056647	0.498562	0.359877	||CG9489||unc-115||CG31332||dunc-115||	41178	Dm.1131	3R	85E4	embryo; head; mixed stage embryos, imaginal disks, and adult heads; ovary; whole body; testis ;
1141	2971	57	CG11807	SD03973	CG11807					-0.0879497	0.160621	0.0181961	0.147465	0.416271	0.158076	0.431981	0.106146	0.323819	0.288152		36683	Dm.635	2R	51E5	mixed stage embryos, imaginal disks, and adult heads; embryo; adult testes; head; whole body; fat body ;
1142	2973	72	CG14801	SD04906	CG14801					0.0419326	0.264477	0.332901	0.059316	0.36919	0.0628061	0.388784	0.290968	0.0512851	0.123351	||CG14801||CG17968||EG:131F2.2||EG:137E7.1||CG14800||	31136	Dm.19	X	2B10-2B12	mixed stage embryos, imaginal disks, and adult heads; adult testes; embryo; testis; salivary gland ;
1143	2974	66	CG17019	SD05126	CG17019					0.0125383	0.0630699	0.0331585	0.833274	0.641377	0.908155	0.682545	0.0206202	0.845827	0.474312		36425	Dm.2298	2R	49E1-49E3	embryo; mixed stage embryos, imaginal disks, and adult heads; head ;
1144	2975	58	CG4427	SD05726	CG4427			cabut		-0.0478636	-0.000203105	0.0609709	0.545614	0.564305	0.786055	0.651373	0.108835	0.385616	0.314342	||CG4427||EP2237||EP(2)2237||	33224	Dm.6739	2L	21D1-21D2	head; mixed stage embryos, imaginal disks, and adult heads; embryo; salivary gland; whole body; fat body ;
1145	2977	61	CG1561	HL08023	CG1561					0.0557852	-0.055402	0.245291	0.385863	0.515572	0.389614	0.528326	0.189506	0.257126	0.256938		32108	Dm.7171	X	10C9	head; head--brain & sensory organ; mixed stage embryos, imaginal disks, and adult heads ;
1146	2978	72	CG6905	LD21614	CG6905					-0.0681204	0.122448	0.185648	0.199928	0.445255	0.19771	0.451282	0.253769	0.0375291	0.109617		38062	Dm.797	3L	61C1	embryo; mixed stage embryos, imaginal disks, and adult heads; adult testes; whole body; head; testis ;
1147	2979	68	CG18398	LD22423	CG18398					-0.0388055	-0.120981	-0.144603	0.808576	0.634922	0.626015	0.598164	-0.105798	0.407129	0.323922		35155	Dm.464	2L	37B7-37B8	embryo; mixed stage embryos, imaginal disks, and adult heads; head ;
1148	2981	58	CG5543	LD24649	CG5543					0.0592626	-0.013598	0.0436181	0.877383	0.655042	0.928774	0.686561	-0.0156445	0.91296	0.491766		37768	Dm.4144	2R	60A2	embryo; adult testes; ovary; head; mixed stage embryos, imaginal disks, and adult heads; whole body ;
1149	2983	60	CG8079	LD27413	CG8079					-0.122214	0.16487	0.101688	0.01256	0.328452	0.0399188	0.383868	0.223902	0.0900476	0.157501		36689	Dm.2080	2R	51E7
1150	2985	72	CG33116	SD02518	CG33116	CG10355				-0.0249617	-0.0770014	-0.211752	0.258426	0.46724	0.25793	0.477232	-0.186791	0.0702789	0.142906	||CG10355||CG33116||
1151	2986	69	CG6451	SD03524	CG6451			blue	bluestreak	-0.00512972	-0.257056	-0.095416	0.279291	0.473243	0.193107	0.45078	-0.0902863	0.559365	0.381303	||blue||bls||CG6451||bluestreak||	39558	Dm.1949	3L	70C15-70D1	mixed stage embryos, imaginal disks, and adult heads; head; whole body; adult testes; embryo ;
1152	2987	72	CG9659	GH01085	CG9659			egh	egghead	-0.0410569	0.09877	0.311865	0.027352	0.337376	0.0297143	0.379592	0.352922	0.132112	0.185755	||EG:BACR25B3.8||ZW-4||zw-4||l(1)zw4||egh||zw4||CG9659||l(1)3Ae||zeste-white 4||	31239	Dm.8115	X	3A6	embryo; head; salivary gland; mixed stage embryos, imaginal disks, and adult heads; whole body ;
1153	2988	72	CG1759	LD29596	CG1759			cad	caudal	-0.13045	0.298286	0.384977	0.021963	0.334327	0.0208785	0.372434	0.515428	0.00653435	0.0500436	||S67||CG1759||cad||Cad||38E.19||cd||	35341	Dm.2073	2L	38E6-38E7	embryo; whole body; mixed stage embryos, imaginal disks, and adult heads; ovary; adult testes; testis ;
1155	2994	71	CG32067	LD33361	CG32067	CG7983		simj	simjang	0.0405727	0.169366	0.124998	0.382936	0.515572	0.353602	0.514944	0.0844252	0.57648	0.388755	||CG8000||CG32067||CG7983||
1156	3001	72	CG31211	LD35413	CG31211	CG14732				0.0123163	0.164944	0.154744	0.147897	0.416271	0.153462	0.431981	0.142427	0.156278	0.200755		41443	Dm.7232	3R	87A2	head; whole body; embryo; mixed stage embryos, imaginal disks, and adult heads; ovary; adult testes; head--brain & sensory organ; testis ;
1157	3003	72	CG1363	LP02193	CG1363			blow	blown fuse	0.00428886	-0.0321406	0.00164311	0.902092	0.660126	0.902258	0.682545	-0.00264575	0.983431	0.509248	||blow||l(2)43Eb||CG1363||	35694	Dm.1794	2R	43E1-43E3	whole body; embryo; mixed stage embryos, imaginal disks, and adult heads; adult testes; head ;
1158	3004	72	CG3655	SD01823	CG3655					0.0542069	0.00773017	0.0417156	0.921386	0.665176	0.921075	0.685986	-0.0124913	0.929938	0.495288		31056	Dm.1956	X	1E1-1E2	mixed stage embryos, imaginal disks, and adult heads; embryo ;
1159	3007	72	CG13830	GH12794	CG13830					0.0521613	0.169768	-0.0518301	0.238684	0.46007	0.233118	0.47327	-0.103991	0.299154	0.275223		42733	Dm.16579	3R	94D12-94D13	head; mixed stage embryos, imaginal disks, and adult heads; embryo; adult testes ;
1160	3008	72	CG11676	GH15792	CG11676	CG12804				0.0829453	0.063654	0.0244897	0.52729	0.557536	0.530117	0.567088	-0.0584556	0.44727	0.340115		41220	Dm.20785	3R	85F4
1161	3010	71	CG1815	SD07276	CG1815					0.0376554	-0.289994	-0.255302	0.056287	0.368364	0.0599328	0.387084	-0.292957	0.0118272	0.0643613		43730	Dm.1932	3R	100D1	mixed stage embryos, imaginal disks, and adult heads; embryo; head ;
1163	3017	72	CG10002	RE03865	CG10002			fkh	fork head	0.0372879	0.0145024	-0.0274473	0.867822	0.651431	0.868491	0.673164	-0.0647352	0.376966	0.310826	||fkh||Fkh||Dmfkh||Sebp2||Forkhead||Fork Head||FORK HEAD||CG10002||	43383	Dm.22561	3R	98D5	mixed stage embryos, imaginal disks, and adult heads; embryo ;
1164	3022	72	CG13995	RE05601	CG13995					0.0389788	0.0667011	0.186907	0.27416	0.470116	0.277883	0.487046	0.147928	0.416307	0.327192		33851	Dm.13486	2L	26B5-26B6	embryo ;
1165	3035	72	CG10936	RE29777	CG10936					0.0649769	0.221426	0.242944	0.163843	0.431205	0.1623	0.432837	0.177967	0.196198	0.224505		37000	Dm.13267		54D1-54D2
1166	3038	70	CG31243	RE30936	CG31243			cpo	couch potato	0.0347738	0.177176	0.149383	0.382936	0.515572	0.556284	0.574633	0.114609	0.24939	0.253261	||l(3)j4A1||Cpo||cpo||BcDNA:AT31405||l(3)j4D4||CG31243||l(3)j9B3||l(3)j7E2||l(3)rJ553||l(3)01432||3603||6015||CG12349||CG18434||1824||CG18435||cg18435||l(3)s2336||5339||l(3)6015||	45840	Dm.6154	3R	90D1-90E1	mixed stage embryos, imaginal disks, and adult heads; embryo; head--brain & sensory organ ;
1167	3040	69	RE32027	RE32027						0.0184678	0.00828309	-0.0115215	0.947672	0.671102	0.910515	0.683328	-0.0299893	0.769861	0.450943
1168	3042	72	RE43488	RE43488						0.0415994	-0.00482851	-0.293558	0.130554	0.408948	0.128292	0.423521	-0.335157	0.00720138	0.0515426
1169	3057	72	CG14814	RE06257	CG14814					-0.0123888	0.215253	0.190017	0.463055	0.54006	0.462884	0.549433	0.202405	0.100273	0.165005		31139	Dm.11216	X	2B13	embryo; mixed stage embryos, imaginal disks, and adult heads; ovary; adult testes ;
1170	3073	66	RH38077	RH38077						0.0154546	-0.113666	-0.0695767	0.715244	0.609048	0.760616	0.643536	-0.0850313	0.517707	0.367473
1171	3074	71	RH38419	RH38419						0.0922928	-0.0250435	0.0304193	0.326628	0.49199	0.344653	0.510038	-0.0618734	0.509495	0.364107
1172	3078	63	CG12120	RH41996	CG12120					-0.0203343	0.0190275	0.0230312	0.954413	0.672365	0.974959	0.69631	0.0433655	0.76228	0.448813		31863	Dm.13998	X	8D9	head; mixed stage embryos, imaginal disks, and adult heads ;
1173	3082	72	CG32381	RH64806	CG32381			unc-13-4A		0.16984	0.0587243	0.108436	0.654126	0.59024	0.65309	0.608587	-0.0614046	0.62959	0.405255	||CG8608||unc-13-4A||CG14831||CG32381||CG14832||CG14833||dunc-13-4A||	38801	Dm.21296	3L	65E10-65F2	head; testis; head--brain & sensory organ; mixed stage embryos, imaginal disks, and adult heads ;
1174	3084	72	RH67028	RH67028						0.13733	0.148612	0.020625	0.476377	0.545985	0.477204	0.556061	-0.116705	0.282054	0.267504
1175	3089	70	CG17258	AT04382	CG17258					-0.0642438	-0.195128	-0.259888	0.954413	0.672365	0.482503	0.556779	-0.195645	0.141788	0.191286		33517	Dm.18377	2L	23C5	adult testes ;
1176	3094	59	CG31264	AT05815	CG31264			PQBP-1	Poly-glutamine tract binding protein 1	0.0785685	-0.123652	-0.137425	0.481289	0.545985	0.571517	0.578902	-0.215994	0.315229	0.283677		251391	Dm.20760
1177	3101	62	CG7235	AT16985	CG7235					-0.172354	-0.202613	-0.323547	0.758706	0.622796	0.824708	0.660537	-0.151193	0.313647	0.282845	||bs36d10.y1||CG7235||	33796	Dm.6406	2L	25F2	adult testes; head; testis; whole body; mixed stage embryos, imaginal disks, and adult heads ;
1178	3103	70	CG17387	AT17875	CG17387					-0.143309	-0.283964	-0.285526	0.545442	0.564305	0.611742	0.593746	-0.142218	0.176835	0.214143		40595	Dm.17190	3R	82D5	adult testes ;
1179	3111	72	CG11502	AT29920	CG11502			svp	seven up	-0.0820328	-0.255	-0.276288	0.352571	0.502155	0.3528	0.514756	-0.194256	0.114193	0.172463	||don||CG11502||l(3)j2E2||0861||	41491	Dm.20676	3R	87B4-87B5	adult testes; embryo; whole body; mixed stage embryos, imaginal disks, and adult heads; head ;
1180	3118	70	CG3290	GH28372	CG3290					0.0578683	0.0971248	0.198865	0.919062	0.665087	0.882337	0.67682	0.140997	0.271788	0.262754		37539	Dm.13571	2R	58D1	head ;
1181	3122	64	CG14717	LP05266	CG14717					-0.00968752	-0.266527	-0.294739	0.083797	0.391794	0.0811479	0.39812	-0.285052	0.0840398	0.152694		41412	Dm.10002	3R	86E16	testis; whole body ;
1182	3124	71	CG11786	LP06112	CG11786					-0.0742632	-0.145695	-0.0686233	0.914496	0.663896	0.904302	0.682545	0.00563993	0.960238	0.503126		42998	Dm.16513	3R	96B18	mixed stage embryos, imaginal disks, and adult heads; whole body ;
1183	3131	64	CG4259	SD22430	CG4259					0.00900787	-0.197142	-0.225345	0.245846	0.46306	0.30527	0.494414	-0.234353	0.165255	0.206073	||CG4259||SPH173||	33385	Dm.13480	2L	22C3	head--brain & sensory organ ;
1184	3135	62	CG7749	SD26855	CG7749			fat2		-0.0316457	-0.197749	-0.264348	0.468517	0.5421	0.489666	0.559139	-0.232702	0.229481	0.242284	||CT23445||Cad76E||CG7749||fat-like||fat2||DCad76E||	40191	Dm.3778	3L	76E1	mixed stage embryos, imaginal disks, and adult heads; embryo; whole body; ovary; head; fat body ;
1185	3141	64	CG32148	bs21b09.y1	CG32148					0.122487	-0.18817	-0.223731	0.281186	0.474126	0.321189	0.50102	-0.346218	0.0531353	0.125295		251924	Dm.6277	3L	71B1	testis ;
1186	3144	66	CG5421	bs27b02.y1	CG5421					-0.00863502	-0.0496883	-0.216118	0.589751	0.574394	0.267188	0.481156	-0.207483	0.18688	0.21959		34661	Dm.18091	2L	33E5	testis ;
1192	3169	70	CG31284	HL04706	CG31284	CG10409				-0.121284	0.0792193	-0.0468263	0.588933	0.574394	0.444662	0.544003	0.0744574	0.663703	0.41633	||CG10409||CG17817||CT29234||CG31284||	40931	Dm.11104	3R	84E4	head; head--brain & sensory organ; mixed stage embryos, imaginal disks, and adult heads ;
1193	3171	58	CG11920	GM02712	CG11920					0.0868422	-0.0888549	-0.0300718	0.328412	0.49199	0.566828	0.57756	-0.116914	0.384089	0.313947		43009	Dm.1328	3R	96B20	ovary; mixed stage embryos, imaginal disks, and adult heads; embryo ;
1194	3174	72	CG32418	LD10447	CG32418	CG10569				-0.0392137	-0.206997	-0.174925	0.45442	0.537272	0.461091	0.548867	-0.135712	0.240084	0.248968		326214	Dm.21146	3L	64E7	embryo; embryonic 8-12 hr post-fertilization ;
1196	3178	68	CG4173	LD20082	CG4173			Sep2	Septin-2	-0.00455735	-0.0143123	-0.019341	0.985398	0.677769	0.993761	0.699533	-0.0147836	0.889942	0.485038	||CG4173||sep2||Sep2||septin||septin 2||	42438	Dm.3659	3R	92F2	embryo; head; whole body; ovary; mixed stage embryos, imaginal disks, and adult heads; salivary gland ;
1197	3183	72	CG11866	GM04147	CG11866					0.171848	0.149703	0.226086	0.373099	0.510819	0.375947	0.52203	0.0542384	0.602634	0.396037		36061	Dm.549	2R	46F1	mixed stage embryos, imaginal disks, and adult heads; embryo; head; whole body; ovary ;
1198	3185	72	CG8839	LD05247	CG8839					-0.102598	0.11137	0.20045	0.121392	0.40764	0.12542	0.420183	0.303048	0.00347819	0.0396734		36340	Dm.3728	2R	48F10-48F11	embryo; adult testes; whole body; head; mixed stage embryos, imaginal disks, and adult heads; fat body; testis ;
1199	3186	72	CG31224	LD06123	CG31224	CG17796				-0.0826919	0.0944445	0.20826	0.07493	0.389405	0.0812073	0.39812	0.290952	0.0413036	0.11331	||CG17796||CG31224||CG7696||	42237	Dm.12853	3R	91B8	mixed stage embryos, imaginal disks, and adult heads; adult testes; embryo; whole body; ovary; head ;
1200	3189	72	CG4380	LD09973	CG4380			usp	ultraspiracle	-0.030297	0.179207	0.219112	0.176655	0.437938	0.179431	0.445522	0.249409	0.0106045	0.0615391	||CF1/Usp||CF1/USP||EG:22E5.1||l(1)usp||NR2B4||l(1)2Cf||dmUSP||DmUsp||DmUSP||chorion factor CF1||2C||usp||Usp||USP||CG4380||cf1||Cf1||CF1||Ultraspiracle||dUSP||XR2C||	31165	Dm.25	X	2C7
1201	3190	72	CG5848	LD10168	CG5848			cact	cactus	-0.0236768	-0.0443287	0.00800374	0.867147	0.651232	0.864502	0.672207	0.0316805	0.748397	0.444485	||BG:DS02740.15||cact||CG5848||dip6||cac||fs(2)ltoRN48||n(2)k17003||	34969	Dm.2150	2L	35F9-35F11	embryo; head; mixed stage embryos, imaginal disks, and adult heads; adult testes; whole body; salivary gland; head--brain & sensory organ ;
1202	3192	72	CG3662	LD11211	CG3662					-0.000369966	0.145753	0.240007	0.128456	0.408642	0.131622	0.425268	0.240377	0.00804278	0.0555383		33260	Dm.7253	2L	21E2	head; mixed stage embryos, imaginal disks, and adult heads; embryo; adult testes; fat body; head--brain & sensory organ; ovary; testis; whole body ;
1204	3201	70	CG11207	GM14481	CG11207			feo	fascetto	-0.12008	0.0623697	0.0688508	0.208282	0.447396	0.245655	0.475709	0.188931	0.0463022	0.119618	||feo||CG11207||	32015	Dm.7294	X	9F5	embryo; adult testes; ovary; whole body; mixed stage embryos, imaginal disks, and adult heads; embryonic 8-12 hr post-fertilization ;
1205	3206	72	CG3283	LD23740	CG3283			SdhB	Succinate dehydrogenase B	-0.0225866	-0.128646	-0.0658062	0.719636	0.609143	0.720492	0.630354	-0.0432196	0.639776	0.409371	||Ip||SDHb||SdhB||sdhB||CG3283||SDH-IP||	35590	Dm.497	2R	42D1	head; embryo; mixed stage embryos, imaginal disks, and adult heads; head--brain & sensory organ; whole body; ovary ;
1206	3207	72	CG3163	LD24355	CG3163					-0.009182	-0.0478242	-0.0879433	0.549302	0.564522	0.547403	0.571698	-0.0787613	0.411395	0.325793		37836	Dm.9350	2R	60B4-60B5	embryo; salivary gland; mixed stage embryos, imaginal disks, and adult heads; head ;
1207	3213	71	CG7375	LD29377	CG7375					0.0801537	0.331535	0.375851	0.017309	0.328452	0.0156793	0.372434	0.295697	0.000538642	0.0177725		38916	Dm.11643	3L	66B12	embryo; mixed stage embryos, imaginal disks, and adult heads; whole body; testis; head ;
1208	3214	63	CG4968	LD30683	CG4968					0.0615582	-0.213515	-0.210015	0.32798	0.49199	0.16134	0.431981	-0.271573	0.0829342	0.151413		34384	Dm.385	2L	31D1-31D3	embryo; ovary; mixed stage embryos, imaginal disks, and adult heads; adult testes; testis; head; whole body ;
1209	3215	65	CG9745	LD34139	CG9745			D1	D1 chromosomal protein	-0.00978232	-0.0780141	-0.0137948	0.466824	0.541665	0.518498	0.563826	-0.0040125	0.953725	0.501736	||dD1||Chromosomal protein D1||RE69409||CG9745||D1||EP(3)0473||	41095	Dm.5095	3R	85D1	embryo; mixed stage embryos, imaginal disks, and adult heads; adult testes; ovary; head--brain & sensory organ; whole body; head; testis ;
1210	3217	60	CG12210	SD05285	CG12210			Syb	Synaptobrevin	-0.0220069	0.00636132	0.0440898	0.981934	0.677381	0.824867	0.660537	0.0660967	0.344157	0.296959	||CG12210||synaptobrevin||VAMP||Vamp||c-Syb||Syb||syb||	36080	Dm.19412	2R	46F8	mixed stage embryos, imaginal disks, and adult heads; fat body; embryo; whole body ;
1211	3218	63	CG7066	GH01354	CG7066					-0.00379839	-0.099544	-0.0241784	0.211612	0.449092	0.259899	0.478919	-0.02038	0.654862	0.41357		38934	Dm.1616	3L	66C5	head; mixed stage embryos, imaginal disks, and adult heads; embryo ;
1212	3219	72	CG32295	GH20547	CG32295	CG16757				-0.0474125	-0.130893	-0.156636	0.29432	0.479494	0.289346	0.490388	-0.109224	0.0616413	0.135405
1213	3220	67	CG6931	GH25848	CG6931					0.00247493	-0.0836777	-0.0582664	0.193951	0.445255	0.153115	0.431981	-0.0607413	0.256733	0.256653		39363	Dm.20070	3L	68F1	adult testes; head; mixed stage embryos, imaginal disks, and adult heads ;
1214	3221	68	CG3756	LP03982	CG3756					0.00852668	-0.207987	-0.122849	0.08168	0.389405	0.114772	0.417925	-0.131376	0.148327	0.194933		33712	Dm.3731	2L	25B5	mixed stage embryos, imaginal disks, and adult heads; fat body; embryo; ovary; head; whole body ;
1216	3229	72	CG32982	GH13229	CG32982	CG9584				0.0570017	0.0292965	-0.0877975	0.350646	0.500922	0.361154	0.517172	-0.144799	0.106817	0.168503		34237	Dm.6376	2L	30A2	embryo; mixed stage embryos, imaginal disks, and adult heads; whole body; head ;
1217	3233	72	CG15772	GH18971	CG15772					0.101843	0.104448	0.0933149	0.97826	0.676293	0.978646	0.696711	-0.00852767	0.920473	0.493105		31498	Dm.4279	X	5B6-5B7	head; adult testes; whole body ;
1218	3234	71	GH19095	GH19095						-0.111793	-0.0557597	0.01838	0.406208	0.522176	0.401243	0.529633	0.130173	0.425746	0.331067
1219	3239	70	CG8026	GH22139	CG8026					0.0872057	-0.0634047	-0.144129	0.389409	0.516064	0.160358	0.431981	-0.231335	0.0820668	0.150714		35941	Dm.541	2R	45B3	embryo; mixed stage embryos, imaginal disks, and adult heads; adult testes; head; fat body; whole body ;
1220	3243	57	CG31937	LD32609	CG31937	CG17711				-0.0674742	-0.0585677	-0.0366386	0.671096	0.594874	0.916889	0.684929	0.0308356	0.766605	0.45011
1221	3244	72	CG7745	LD32860	CG7745					0.0410203	0.0871041	0.144541	0.517712	0.553569	0.518225	0.563826	0.10352	0.512128	0.365583		36210	Dm.563	2R	47F1-47F2	embryo; ovary ;
1222	3249	72	CG6355	LD46512	CG6355					0.0215237	0.189267	0.206379	0.358476	0.50438	0.356388	0.515704	0.184855	0.289008	0.270811	||EG:52C10.5||CG6355||	37033	Dm.7091	2R	54E9	head; embryo; head--brain & sensory organ; ovary; mixed stage embryos, imaginal disks, and adult heads; adult testes; whole body; testis ;
1223	3251	72	CG16742	LD47289	CG16742					-0.0069926	0.157467	0.128102	0.354202	0.502155	0.357943	0.51623	0.135095	0.232839	0.244456		37331	Dm.9254	2R	57A8	mixed stage embryos, imaginal disks, and adult heads; adult testes; fat body; embryo ;
1224	3252	69	CG7538	LD47441	CG7538			Mcm2	Minichromosome maintenance 2	0.0196396	0.0430395	0.0838896	0.486884	0.547639	0.619575	0.595259	0.06425	0.504676	0.362538	||DmMCM2||DmMcm2||PCR3||CG7538||l(3)rL074||dMCM2||MCM2||Mcm2||	40973	Dm.1996	3R	84F6	embryo; mixed stage embryos, imaginal disks, and adult heads; adult testes ;
1225	3253	67	CG31657	LD47649	CG31657	CG4124		PNUTS		-0.00154142	0.0600448	0.0563025	0.855329	0.648038	0.891243	0.67965	0.0578439	0.674818	0.419977
1226	3254	71	CG4649	LD47736	CG4649			Sodh-2	Sorbitol dehydrogenase-2	-0.00686374	-0.235164	-0.202804	0.112025	0.404006	0.0992517	0.411963	-0.19594	0.123495	0.178462	||DM_7299382||CG4649||Sodh-2||SODH-2||Sdh-2||Sdh||	41313	Dm.2449	3R	86C7	embryo; head; whole body; adult testes; fat body; mixed stage embryos, imaginal disks, and adult heads ;
1227	3255	63	CG4947	LP01967	CG4947					0.0840017	0.0928405	0.204972	0.640885	0.586065	0.385771	0.526678	0.12097	0.302391	0.276922		33307	Dm.4402	2L	21F2	whole body; ovary; embryo ;
1228	3257	72	CG31170	GH02671	CG31170	CG13853				0.00783902	-0.146176	-0.049395	0.198828	0.445255	0.198018	0.451333	-0.057234	0.425746	0.331067		42632	Dm.20364	3R	94A12	mixed stage embryos, imaginal disks, and adult heads; embryo; adult testes; head ;
1229	3259	72	CG8193	GH07976	CG8193					-0.0296978	-0.0755628	-0.142565	0.319541	0.489148	0.323659	0.50102	-0.112868	0.171953	0.210791		35910	Dm.538	2R	45A1	head; embryo; mixed stage embryos, imaginal disks, and adult heads; whole body; fat body ;
1230	3261	60	CG1937	GH11117	CG1937			sip3	septin interacting protein 3	-0.0242643	-0.0109831	-0.0223846	0.994755	0.679752	0.98269	0.697319	0.00187963	0.985707	0.509874		43747	Dm.1395	3R	100D2	embryo; adult testes; head; whole body; mixed stage embryos, imaginal disks, and adult heads; fat body; salivary gland ;
1231	3262	69	CG12162	GH11824	CG12162					-0.101668	-0.124758	-0.0216956	0.446813	0.535578	0.525493	0.565945	0.0799723	0.45709	0.343692		40655	Dm.9871	3R	83A4	adult testes; mixed stage embryos, imaginal disks, and adult heads; embryo; testis; head; ovary; whole body; fat body ;
1232	3263	72	CG32026	GH12815	CG32026					0.112611	0.291258	0.525184	0.001906	0.3021	0.00203231	0.363271	0.412572	0.000107617	0.00796512
1233	3264	62	CG9322	GH13441	CG9322					0.0283617	0.0256938	-0.000532564	0.866282	0.6512	0.775753	0.64771	-0.0288943	0.747465	0.44425		41685	Dm.16899	3R	87F13	mixed stage embryos, imaginal disks, and adult heads; embryo; head ;
1234	3266	72	CG10283	LD47881	CG10283					-0.000927877	-0.0897681	0.00508937	0.162038	0.429481	0.161442	0.431981	0.00601725	0.952614	0.501406		35102	Dm.3570	2L	36F5	embryo; head; mixed stage embryos, imaginal disks, and adult heads ;
1235	3268	72	CG11491	LP12157	CG11491	CG11514		br	broad	0.0428417	0.121939	0.193667	0.271807	0.469807	0.267193	0.481156	0.150825	0.256727	0.256653	||broad complex||npr1||l(1)n34||BR-c||Br-C||rbp||uq||A18||l(1)ts132||de12||BrC-Z1||l(1)npr1||nrp||l(1)dn1||br||l(1)ts376||2Bc||BRC||l(1)npr-1||l(1)PP1||o.c.c.||EG:25D2.1||EG:123F11.1||br-C||l(1)2Bab||EG:17A9.1||l(1)2Bad||CG11491||Broad-Complex||l(1)ts144|	44505	Dm.20757	X	2B3-2B5	mixed stage embryos, imaginal disks, and adult heads; whole body; fat body; salivary gland; ovary; head ;
1236	3269	71	CG32223	SD04822	CG32223	CG13812				-0.248607	0.108367	0.259582	0.027216	0.337376	0.0427569	0.383868	0.508189	0.00391463	0.0400541
1237	3271	72	CG18212	SD10611	CG18212					0.0618253	0.16429	0.182451	0.306734	0.48339	0.307283	0.495356	0.120625	0.344915	0.297399		42127	Dm.7290	3R	90C1	embryo; mixed stage embryos, imaginal disks, and adult heads; whole body; head; ovary; adult testes; salivary gland ;
1238	3272	58	CG4482	LD27791	CG4482			mol	moladietz	-0.0983011	0.0532749	-0.00116865	0.667741	0.594688	0.418501	0.535612	0.0971324	0.385512	0.314342	||mol||CG15268||moladietz||CG4482||BG:DS01219.1||nip||	34872	Dm.3630	2L	35B7-35B8	embryo; mixed stage embryos, imaginal disks, and adult heads; salivary gland ;
1239	3274	66	CG3054	GH12050	CG3054			l(2)k05819		-0.121079	0.0380432	0.151949	0.084192	0.392266	0.0736537	0.396204	0.273028	0.00103378	0.0219623		33644	Dm.294	2L	24E5-24F1	mixed stage embryos, imaginal disks, and adult heads; adult testes; head; embryo; whole body; fat body ;
1240	3275	71	CG6230	GH13756	CG6230					-0.0108605	-0.133305	-0.129588	0.261361	0.468087	0.115969	0.418381	-0.118727	0.243388	0.250723	||BcDNA:GH06032||CG6230||	34546	Dm.18494	2L	32D4	adult testes; mixed stage embryos, imaginal disks, and adult heads; embryo; head; whole body; testis ;
1241	3278	69	CG8205	GH20047	CG8205			fus	fusilli	-0.118092	0.121622	0.120829	0.12363	0.408642	0.0987439	0.411963	0.238922	0.0738372	0.146161	||CG8205||cg8205||E(cactE10)7||fus||	44095	Dm.7727	2R	52B3-52B5	mixed stage embryos, imaginal disks, and adult heads; head; whole body; embryo; adult testes ;
1242	3279	72	CG1848	GH23615	CG1848			LIMK1	LIM-kinase1	0.00996296	-0.00258326	-0.0923836	0.560507	0.568357	0.561686	0.57596	-0.102347	0.201875	0.228702	||dLIMK||Dlimk||DLIMK||DLIMK1||LIM-kinase||LIM kinase||LIMK||Limk||limk||LIMK1||CG1848||	32207	Dm.3774	X	11B2	adult testes; embryo; mixed stage embryos, imaginal disks, and adult heads; whole body; ovary; head; testis ;
1243	3280	66	CG11448	GH23825	CG11448					0.0651858	0.0563501	0.11061	0.981056	0.677179	0.912072	0.683553	0.0454243	0.717078	0.435285		31090	Dm.12	X	2A1	head; mixed stage embryos, imaginal disks, and adult heads; embryo ;
1244	3282	64	CG32627	SD05477	CG32627	CG11428				0.10791	-0.0126421	0.109842	0.564649	0.568721	0.443287	0.543877	0.00193172	0.987043	0.510142	||CG11428||CG32627||	32329	Dm.1940	X	12B3-12B4	mixed stage embryos, imaginal disks, and adult heads; adult testes; whole body; head ;
1245	3287	72	CG5053	GH01133	CG5053					0.0177393	0.108876	0.196121	0.310223	0.484738	0.307413	0.495356	0.178382	0.274454	0.26423		43096	Dm.4682	3R	96E8	embryo; mixed stage embryos, imaginal disks, and adult heads; head; fat body; adult testes; head--brain & sensory organ ;
1246	3288	72	CG1965	GH04034	CG1965					0.0100437	-0.072818	-0.129707	0.240839	0.461795	0.233032	0.47327	-0.139751	0.261966	0.259281		40842	Dm.11552	3R	84B2	embryo; mixed stage embryos, imaginal disks, and adult heads; head; whole body ;
1247	3291	72	CG12212	GH10905	CG12212			peb	pebbled	0.0539526	0.0633974	0.0708378	0.992691	0.679366	0.99348	0.699533	0.0168852	0.842868	0.473619	||CG12212||Hindsight||hindsight||EG:66A1.1||anon-4Cg||PEB||peb||hnt||Hnt||HNT||hnd||EP55||	31391	Dm.78	X	4C10	head; embryo; adult testes; mixed stage embryos, imaginal disks, and adult heads ;
1248	3296	57	LD36052	LD36052	CG17046			klar	klarsicht	0.0448346	-0.0739146	-0.00305575	0.538657	0.561876	0.611125	0.593746	-0.0478904	0.693489	0.426712	||Klar||klar||kls||marb||CG17046||marbles||	38067	Dm.2787	3L	61C1-61C3	mixed stage embryos, imaginal disks, and adult heads; embryo; head; ovary; fat body; head--brain & sensory organ; adult testes ;
1249	3299	61	CG7592	GS00477	CG7592			Obp99b	Odorant-binding protein 99b	0.279939	0.31563	0.0592474	0.080916	0.389405	0.247216	0.475709	-0.220691	0.224642	0.240254	||CG7592||BcDNA:LP06572||99b||Obp99b||tsx||Obp99d||	43497	Dm.19655	3R	99B8	fat body; salivary gland; whole body ;
1250	3305	65	CG30463	RE10344	CG30463					-0.0505266	-0.00716881	-0.0464194	0.97285	0.675856	0.956812	0.692422	0.00410721	0.978344	0.507693	||CG8456||CG30463||CG15713||CG8463||	246627	Dm.13553	2R	53C11-53C13	embryo; mixed stage embryos, imaginal disks, and adult heads; adult testes; head--brain & sensory organ ;
1251	3308	72	CG11380	RE11315	CG11380					-0.105334	0.302805	0.210233	0.050628	0.366968	0.0518183	0.383868	0.315566	0.0195574	0.0787568		31065	Dm.5415	X	1E4	embryo; mixed stage embryos, imaginal disks, and adult heads ;
1252	3312	68	CG10572	RE13344	CG10572			Cdk8	Cyclin-dependent kinase 8	0.232761	0.027101	-0.111944	0.004908	0.328452	0.00232712	0.363271	-0.344705	0.00884093	0.0577138	||CG10572||CDK8||Cdk8||DmCdk8||p58||dTRAP56||	39157	Dm.5731	3L	67C10	embryo ;
1253	3313	64	CG3114	RE22432	CG3114			ewg	erect wing	-0.0421238	-0.0186161	-0.0257233	0.913616	0.663896	0.970883	0.6952	0.0164005	0.897531	0.487371	||l(1)EC3||CG3114||EC3||EWG||ewg||EG:BACR37P7.7||lEC3||l(1)VA720||l(1)1Ag||l(1)DA659||l(1)EC3f||	30975	Dm.4971	X	1A1	mixed stage embryos, imaginal disks, and adult heads; embryo; head; brain; whole body ;
1254	3318	72	CG8170	RE24424	CG8170					-0.0567319	-0.0434032	-0.00625181	0.797132	0.632543	0.799486	0.654294	0.0504801	0.533058	0.372338	||CG8170||SP54||	35908	Dm.6060	2R	45A1	mixed stage embryos, imaginal disks, and adult heads; embryo; whole body ;
1255	3321	69	CG12877	RE36502	CG12877					-0.0237174	-0.189908	-0.253002	0.519001	0.553615	0.426371	0.540123	-0.229285	0.0349383	0.106529		43333	Dm.14943	3R	98B2	embryo; head; mixed stage embryos, imaginal disks, and adult heads ;
1256	3322	57	CG1311	RE36634	CG1311					0.0341942	0.0198536	-0.0976471	0.586414	0.574394	0.461563	0.549229	-0.131841	0.446913	0.340115		38523	Dm.10744		64A12
1257	3323	72	CG32406	RE37138	CG32406					-0.00761165	0.211621	0.180735	0.197838	0.445255	0.200374	0.453533	0.188346	0.236958	0.247121		38677	Dm.15592	3L	65A2-65A3	mixed stage embryos, imaginal disks, and adult heads; embryo ;
1258	3324	69	CG32171	RE37250	CG32171			Lmpt	Limpet	-0.107654	0.031133	0.0310129	0.586843	0.574394	0.674533	0.615919	0.138667	0.39382	0.31853	||CG32171||BcDNA:RE37250||CG11914||CG9959||CG11916||Lmpt||	39889	Dm.6522	3L	73D3-73D6	embryo; mixed stage embryos, imaginal disks, and adult heads; head; fat body; salivary gland; ovary; head--brain & sensory organ; whole body ;
1259	3326	72	RE38067	RE38067						0.139706	0.272299	-0.018463	0.015847	0.328452	0.0155584	0.372434	-0.158168	0.0341716	0.105077
1260	3327	72	CG2238	RE38659	CG2238			Ef2b	Elongation factor 2b	-0.0144872	0.0242099	-0.228812	0.465663	0.541197	0.465897	0.549677	-0.214325	0.110999	0.170879	||eEF2||clone 1.44||CG2238||EF-2||EF-2b||EF2||Ef2||anon-EST:Liang-1.44||Ef2b||	35422	Dm.6600	2L	39E7	embryo; head; ovary; whole body; adult testes; mixed stage embryos, imaginal disks, and adult heads; salivary gland; head--brain & sensory organ; fat body; embryonic 8-12 hr post-fertilization; testis ;
1261	3328	57	CG13897	RE38876	CG13897					0.165045	-0.036782	-0.111664	0.461048	0.538726	0.427139	0.540123	-0.27671	0.0781509	0.148272		38090	Dm.5971	3L	61C9	embryo; mixed stage embryos, imaginal disks, and adult heads ;
1262	3329	72	CG11638	RE52086	CG11638					0.103382	-0.00439217	0.0624312	0.248784	0.464284	0.245499	0.475709	-0.0409509	0.654491	0.41357	||EG:BACR7A4.12||CG11638||	31050	Dm.5417	X	1E1	mixed stage embryos, imaginal disks, and adult heads; embryo ;
1263	3331	58	CG1143	RE53092	CG1143					-0.0501629	-0.0391552	0.089734	0.666914	0.594688	0.564616	0.576748	0.139897	0.39692	0.319954		38329	Dm.15812	3L	62E8	embryo; whole body; mixed stage embryos, imaginal disks, and adult heads ;
1264	3340	64	CG3351	RE67638	CG3351			mRpL11	mitochondrial ribosomal protein L11	0.00653554	-0.170385	-0.162139	0.550454	0.564522	0.346057	0.510262	-0.168674	0.242404	0.250287	||mRpL11||CG3351||L11||BcDNA:RE67638||	41757	Dm.14087	3R	88C3	embryo; fat body ;
1265	3347	72	CG3305	RE72002	CG3305					-0.21902	0.0655901	0.0745132	0.128521	0.408642	0.125284	0.420183	0.293533	0.00216907	0.0330094		35411	Dm.7734	2L	39E2	embryo; mixed stage embryos, imaginal disks, and adult heads; salivary gland; whole body; head; ovary; testis; head--brain & sensory organ; fat body; embryonic 8-12 hr post-fertilization ;
1266	3348	71	CG13252	RE73241	CG13252					-0.0616129	0.402485	0.434941	0.059424	0.36919	0.0617992	0.388784	0.496554	0.00227335	0.0331715		40289	Dm.1018	3L	77E4	mixed stage embryos, imaginal disks, and adult heads; embryo; ovary; whole body ;
1267	3351	70	RH01044	RH01044						-0.108466	0.122321	0.293209	0.102326	0.398494	0.0780376	0.39812	0.401674	0.0227508	0.0855686
1268	3359	69	CG3127	RH26391	CG3127			Pgk	Phosphoglycerate kinase	-0.0565254	0.0808042	0.170987	0.093585	0.394932	0.125288	0.420183	0.227512	0.0997118	0.164975	||ESTS:169C9S||pgk||Pgk||PGK||anon-sts18||CG3127||169C9S||	33461	Dm.6415	2L	23A3	head; ovary; embryo; testis; head--brain & sensory organ; embryonic 8-12 hr post-fertilization; salivary gland; adult testes; mixed stage embryos, imaginal disks, and adult heads; whole body ;
1269	3365	72	CG18437	RH54640	CG18437					-0.326327	0.138201	0.301965	0.046395	0.364648	0.0458446	0.383868	0.628292	0.00354496	0.0396734		43324	Dm.18767	3R	98A15-98B1	mixed stage embryos, imaginal disks, and adult heads; head ;
1270	3367	72	CG9379	RH56077	CG9379			by	blistery	-0.179558	0.106724	0.168487	0.04031	0.362138	0.0398999	0.383868	0.348045	0.00058433	0.0178989	||CT26639||tensin||CG9379||	41144	Dm.23311	3R	85D22	embryo; mixed stage embryos, imaginal disks, and adult heads; head ;
1271	3372	71	CG10703	LD02947	CG10703					-0.00951908	-0.134203	-0.179624	0.626981	0.583474	0.588264	0.58509	-0.170105	0.237304	0.247265		41350	Dm.13682	3R	86D8	embryo; ovary; adult testes; mixed stage embryos, imaginal disks, and adult heads ;
1272	3381	58	CG14354	AT11648	CG14354					0.0851615	0.0806333	-0.140491	0.203493	0.445255	0.148255	0.431981	-0.225653	0.139293	0.189634		43120	Dm.5106		96F3
1273	3382	70	CG7196	AT11889	CG7196					-0.0714352	-0.248424	-0.240717	0.60171	0.577551	0.366011	0.519165	-0.169281	0.166048	0.206416		34057	Dm.12194	2L	28C2	adult testes; testis ;
1274	3384	64	CG32392	AT12568	CG32392					-0.0108173	-0.265687	-0.301459	0.0309	0.347351	0.0455096	0.383868	-0.290642	0.134901	0.187142	||CG14912||CG10099||CG32392||	38751	Dm.4601	3L	65C4	adult testes; head; testis ;
1275	3385	64	CG31294	AT21457	CG31294					-0.0584046	-0.198477	-0.254535	0.544196	0.563757	0.49968	0.560633	-0.19613	0.10406	0.167005		318666	Dm.20933	3R	89A2	testis; adult testes ;
1276	3393	68	CG12860	GH02210	CG12860					-0.0148863	-0.147642	-0.160603	0.72476	0.611081	0.678103	0.616578	-0.145716	0.19073	0.221468		36629	Dm.6407	2R	51B9	testis; adult testes; whole body; head; fat body ;
1277	3394	57	CG7828	GH03576	CG7828					-0.0374405	-0.12305	-0.210402	0.398625	0.521586	0.183644	0.448447	-0.172962	0.0774421	0.147669	||CG7828||BEST:GH03576||BcDNA:GH03576||	39244	Dm.11576	3L	68A6	adult testes; testis; whole body; embryo; mixed stage embryos, imaginal disks, and adult heads ;
1278	3396	66	GH06439	GH06439						0.0711902	-0.082878	0.00809238	0.408179	0.522176	0.521893	0.56533	-0.0630978	0.589311	0.391874
1279	3397	70	CG11502	GH08189	CG11502			svp	seven up	0.106895	0.139059	0.106972	0.986296	0.677769	0.88761	0.678159	7.71617e-05	0.999802	0.513606	||don||CG11502||l(3)j2E2||0861||	41491	Dm.20676	3R	87B4-87B5	adult testes; embryo; whole body; mixed stage embryos, imaginal disks, and adult heads; head ;
1280	3399	70	CG4409	GH10009	CG4409					-0.0459934	-0.32045	-0.267583	0.260735	0.467315	0.28397	0.488801	-0.22159	0.0675687	0.139412		36840	Dm.16004	2R	53C4	head ;
1281	3402	70	CG11658	LD30288	CG11658					0.0571593	-0.0605583	-0.108449	0.180601	0.44149	0.210162	0.460421	-0.165608	0.138996	0.189337		39319	Dm.10803	3L	68D2	embryo; head; mixed stage embryos, imaginal disks, and adult heads; salivary gland; adult testes; whole body ;
1282	3404	72	CG5403	LD35748	CG5403			retn	retained	-0.0169494	0.117924	0.112128	0.408773	0.522176	0.404351	0.529633	0.129077	0.245785	0.251378	||dead ringer||CG5403||retn||	45976	Dm.20640	2R	59F5	embryo; mixed stage embryos, imaginal disks, and adult heads ;
1283	3405	72	CG7434	LD40873	CG7434			RpL22	Ribosomal protein L22	0.00689868	-0.0187815	-0.109204	0.323145	0.490937	0.328323	0.504164	-0.116103	0.304195	0.277972	||L22||rpl22||rpL22||Rpl22||RpL22||RL22||PBP-12||CG7434||EG:BACR19J1.4||anon-EST:Posey53||	31022	Dm.6921	X	1C4	head; embryo; ovary; whole body; embryonic 8-12 hr post-fertilization; fat body; mixed stage embryos, imaginal disks, and adult heads; adult testes; head--brain & sensory organ; brain ;
1284	3406	72	CG7956	LD42233	CG7956					-0.250096	0.28583	0.206791	0.065227	0.377316	0.0605579	0.388354	0.456886	0.000280453	0.012378		42545	Dm.13972	3R	93E4	mixed stage embryos, imaginal disks, and adult heads; whole body; head--brain & sensory organ; embryo; adult testes; testis; head ;
1285	3409	72	CG8522	LP12374	CG8522			HLH106	Helix loop helix protein 106	0.0241915	0.116041	0.0625359	0.449519	0.535578	0.444874	0.544059	0.0383445	0.707472	0.432532	||dSREBP||HLH106||CG8522||Srebp||SREBP||	40155	Dm.7945	3L	76C5	head; mixed stage embryos, imaginal disks, and adult heads; head--brain & sensory organ; embryo; whole body ;
1286	3411	64	CG1728	SD06593	CG1728			Tim8		-0.00840767	-0.323167	-0.386262	0.090241	0.394932	0.101536	0.411963	-0.377854	0.0806809	0.149201	||BcDNA:SD06593||Tim8||CG1728||	32081	Dm.134	X	10B6	mixed stage embryos, imaginal disks, and adult heads; ovary; adult testes; testis; head ;
1287	3414	67	CG7213	SD11486	CG7213					0.0217029	-0.176328	-0.218842	0.20688	0.447382	0.109119	0.417754	-0.240545	0.0382331	0.109926		38924	Dm.13935	3L	66C1	testis; embryo ;
1288	3415	72	SD12691	SD12691						0.0108678	-0.128019	-0.0824371	0.668598	0.594688	0.677157	0.616578	-0.0933049	0.290752	0.27136
1289	3418	72	CG8989	LD17717	CG8989			His3.3B	Histone H3.3B	0.0191236	0.104157	-0.274684	0.012637	0.328452	0.0126979	0.372434	-0.293807	0.0392877	0.110825		31848	Dm.2931	X	8D4-8D6	mixed stage embryos, imaginal disks, and adult heads; embryo; head; whole body; head--brain & sensory organ; ovary; testis; fat body; salivary gland ;
1290	3439	72	CG16902	KP00270-473	CG16902			Hr4		0.0640074	0.161809	0.102719	0.822903	0.639273	0.820704	0.660127	0.0387114	0.741267	0.442477	||DHR4||CG16902||EG:133E12.2||Hr4||	31162	Dm.23764	X	2C1	mixed stage embryos, imaginal disks, and adult heads ;
1297	3461	58	LD09767	LD09767						-0.110774	0.169718	0.176682	0.161005	0.429093	0.262697	0.480546	0.287456	0.0254823	0.0901983
1298	3466	72	CG3210	GM01975	CG3210			noodle		-0.10286	0.23906	0.334697	0.047064	0.364648	0.0466641	0.383868	0.437557	0.00581126	0.0470664		33445	Dm.272	2L	23A1	adult testes; embryo; head; ovary; whole body; mixed stage embryos, imaginal disks, and adult heads ;
1299	3467	60	CG11440	HL01743	CG11440					0.0103293	0.151905	-0.00655939	0.478454	0.545985	0.217262	0.464031	-0.0168887	0.875615	0.482155	||CG11440||WUN-like||	40468	Dm.11344	3L	79E4	head; head--brain & sensory organ; ovary; mixed stage embryos, imaginal disks, and adult heads ;
1300	3469	72	CG8606	LD03170	CG8606			RhoGEF4		-0.0350368	0.0160072	-0.00273643	0.300482	0.481221	0.306235	0.494927	0.0323004	0.633405	0.40671	||CG8606||RhoGEF4||	38806	Dm.23280	3L	65F4	embryo; mixed stage embryos, imaginal disks, and adult heads; ovary ;
1301	3472	72	CG18250	LD04782	CG18250			Dg	Dystroglycan	-0.0955866	0.087695	0.179782	0.030838	0.347351	0.0309448	0.383763	0.275368	0.00683511	0.0506145	||dys||dystroglycan-like||CT41273||dgn||CG18250||dg||Dg||DmDG||	36773	Dm.1504	2R	52E2-52E3	mixed stage embryos, imaginal disks, and adult heads; whole body; embryo; head; ovary; fat body ;
1302	3473	72	GM04742	GM04742						-0.209068	-0.0736349	0.164225	0.019273	0.334327	0.0195641	0.372434	0.373293	0.00844366	0.05651
1303	3476	70	CG7768	GM06533	CG7768					-0.0486328	0.0580402	0.0842179	0.100513	0.394932	0.118742	0.420015	0.132851	0.177138	0.214184		39573	Dm.956	3L	70D4
1304	3478	58	CG32599	GM07807	CG32599	CG12047				0.0560945	-0.0176441	-0.00424581	0.973428	0.676042	0.799181	0.654294	-0.0603403	0.520442	0.36796
1305	3482	72	CG4616	LD12230	CG4616					-0.0742782	-0.168847	-0.148836	0.311883	0.48631	0.310595	0.496159	-0.0745575	0.432307	0.334486		36455	Dm.1588	2R	49F8-49F9	embryo; mixed stage embryos, imaginal disks, and adult heads ;
1306	3490	59	CG5808	GH01073	CG5808					-0.00148695	-0.220501	-0.160062	0.534272	0.560221	0.414754	0.533045	-0.158575	0.21325	0.234125	||BcDNA:GH01073||UKL||CG5808||cg5808||	42957	Dm.3212	3R	96A23	embryo; head; adult testes; mixed stage embryos, imaginal disks, and adult heads ;
1307	3492	72	CG1101	LD24793	CG1101			Aly		0.0798376	0.225798	0.247047	0.472952	0.544327	0.477691	0.556061	0.167209	0.0844171	0.152915	||l(3)02267||BcDNA:LD24793||CG1101||cg1101||Aly||DmREF1||dmREF1||	44029	Dm.3104	3R	84B2	embryo; mixed stage embryos, imaginal disks, and adult heads; head; whole body; ovary; adult testes; testis; embryonic 8-12 hr post-fertilization ;
1308	3493	66	CG12182	GH02340	CG12182					-0.0609152	-0.213966	-0.16156	0.63475	0.584701	0.451857	0.545239	-0.100645	0.510344	0.364527		38324	Dm.3031	3L	62E7	adult testes; embryo; head; mixed stage embryos, imaginal disks, and adult heads; testis ;
1309	3494	72	CG2082	GH02439	CG2082					-0.051016	-0.126852	-0.160754	0.559585	0.568357	0.564876	0.576832	-0.109738	0.273604	0.263912		40713	Dm.12988	3R	83C3	head; mixed stage embryos, imaginal disks, and adult heads; adult testes; salivary gland; whole body; embryo; head--brain & sensory organ; testis ;
1310	3495	72	CG5629	GH03502	CG5629					-0.101834	-0.0187632	0.0390162	0.236858	0.459381	0.241072	0.47551	0.14085	0.0532171	0.125295		42295	Dm.3211	3R	91F3-91F4	mixed stage embryos, imaginal disks, and adult heads; embryo; head; ovary; head--brain & sensory organ ;
1311	3498	71	CG8385	LD24904	CG8385			Arf79F	ADP ribosylation factor 79F	0.168857	0.179355	0.172977	0.984734	0.677769	0.99452	0.699533	0.00411954	0.95669	0.502307	||Dm Arf79F||ADP-ribosylation factor 1||CG8385||dARFI||ARF-1||ARF1||Arf1||Darf1||Arf79F||	40506	Dm.6446	3L	80B2	embryo; mixed stage embryos, imaginal disks, and adult heads; fat body; ovary; head; whole body; salivary gland; head--brain & sensory organ; testis ;
1312	3503	66	CG3321	GH08548	CG3321					0.0535149	-0.202883	-0.193801	0.233286	0.458576	0.226005	0.467135	-0.247316	0.0177021	0.0743875	||CG3321||c550||anon-88Bd||	41745	Dm.3919	3R	88B4	head; embryo; ovary; mixed stage embryos, imaginal disks, and adult heads; fat body; whole body; testis ;
1313	3505	62	CG3594	LD36016	CG3594			Eap	Exu-associated protein	-0.0475964	-0.173514	-0.19262	0.327009	0.49199	0.352395	0.514722	-0.145024	0.305764	0.278333	||Eap||cg3594||CG3594||	37964	Dm.3766	2R	60E1	ovary; embryo; adult testes ;
1314	3506	58	CG6347	LD36817	CG6347					0.0729262	0.034474	-0.0142904	0.917091	0.664607	0.902883	0.682545	-0.0872166	0.488271	0.356129		36531	Dm.608	2R	50C6	embryo; mixed stage embryos, imaginal disks, and adult heads ;
1315	3507	61	CG4217	LD40493	CG4217			TFAM	mitochondrial transcription factor A	0.112044	0.00299684	-0.115706	0.57757	0.572798	0.338005	0.50686	-0.22775	0.0863595	0.155023	||TFAM||CG4217||d-tfam||d-TFAM||mttfa||d-mttfa||D-mtTFA||	42433	Dm.6928	3R	92F2	embryo; mixed stage embryos, imaginal disks, and adult heads; ovary; head; adult testes; whole body ;
1316	3509	66	CG4229	LD44179	CG4229					-0.0955906	0.0261095	-0.0269614	0.717878	0.609048	0.694583	0.620844	0.0686292	0.493766	0.357712		39840	Dm.980	3L	73A7	embryo ;
1317	3512	70	CG9796	LD47508	CG9796					-0.0222512	-0.214192	-0.0893116	0.213129	0.449092	0.218531	0.464276	-0.0670604	0.500826	0.36064		41650	Dm.3573	3R	87E9	embryo; mixed stage embryos, imaginal disks, and adult heads; head; whole body; adult testes; testis ;
1318	3514	72	CG2161	GM14102	CG2161			Rga	Regena	0.0887749	-0.0406733	-0.116985	0.429619	0.529506	0.426835	0.540123	-0.20576	0.0142032	0.0688438		40683	Dm.2486	3R	83B5-83B6	embryo; mixed stage embryos, imaginal disks, and adult heads; ovary; adult testes; head; fat body ;
1319	3517	72	CG9575	LD21953	CG9575			Rab35		-0.0455672	0.0707813	0.124888	0.027134	0.337376	0.0270056	0.378263	0.170455	0.000604541	0.018055	||CG9575||Rab35||DmRab35||	33014	Dm.3622	X	19B3	embryo; mixed stage embryos, imaginal disks, and adult heads; head ;
1320	3529	72	CG6203	GH22839	CG6203			Fmr1		-0.0607313	0.13459	0.296323	0.023778	0.334327	0.0257361	0.372434	0.357054	0.00369206	0.0396734	||dFXR1||EP(3)3517||Fragile-X-related||FXR||fragile X||dfxr||dFXR||BcDNA:GM08679||cg6203||CG6203||Fmr1||FMR1||dFMRP||dmfr1||dfmr1||dFMR1||AT24755||	37528	Dm.5279	3R	85F10-85F12	embryo; mixed stage embryos, imaginal disks, and adult heads; adult testes; head; ovary; head--brain & sensory organ ;
1321	3530	71	CG5441	GH22991	CG5441			dei	delilah	-0.129138	0.125248	0.211623	0.202126	0.445255	0.180047	0.445603	0.34076	0.00358343	0.0396734	||CG5441||dei||Delilah||del||	43190	Dm.7724	3R	97B2	embryo; mixed stage embryos, imaginal disks, and adult heads; head; adult testes ;
1322	3531	64	CG3441	GH23743	CG3441			Nplp1	Neuropeptide-like precursor 1	0.0217339	0.0662587	0.150926	0.285326	0.476259	0.35871	0.51623	0.129192	0.211303	0.233762	||IPNamide peptide||Nplp1||NPLP1||MTYamide peptide||CG3441||APK peptide||	38003	Dm.4031	2R	60F1	head; mixed stage embryos, imaginal disks, and adult heads; embryo; fat body ;
1323	3533	71	CG6745	GH24787	CG6745					-0.148606	-0.0569203	-0.0644954	0.625063	0.583254	0.672249	0.615919	0.0841108	0.347344	0.298007		38969	Dm.893	3L	66D5	head; ovary; adult testes; embryo ;
1324	3535	72	CG17205	GH26447	CG17205					-0.00961258	0.0290837	0.00131024	0.849473	0.646194	0.842424	0.665366	0.0109228	0.879464	0.48337		42420	Dm.16678	3R	92E7
1325	3537	67	CG2129	LD35215	CG2129					-0.0717782	-0.143105	-0.11819	0.329281	0.49199	0.463212	0.549433	-0.0464113	0.445394	0.339445		31741	Dm.4466	X	7D15-7D16	embryo; adult testes; whole body; mixed stage embryos, imaginal disks, and adult heads ;
1326	3540	71	CG8884	LD36546	CG8884			Sap47	Synapse-associated protein 47kD	0.154953	0.00337735	0.0207404	0.343026	0.496788	0.298424	0.492752	-0.134213	0.137462	0.188321	||dsap-47||CG8884||sap47||Sap47||SAP47||	41938	Dm.4457	3R	89A8-89A10	mixed stage embryos, imaginal disks, and adult heads; head; embryo; adult testes; whole body; ovary; testis; fat body ;
1327	3541	71	CG8637	LD37189	CG8637			trc	tricornered	-0.107826	0.0573629	0.188531	0.294353	0.479494	0.304333	0.494414	0.296357	0.00488371	0.0429081	||l(3)S066917||tricorner||trc||CG8637||0669||	40165	Dm.2518	3L	76D1	mixed stage embryos, imaginal disks, and adult heads; embryo; head; adult testes; salivary gland; ovary; whole body ;
1328	3544	71	CG1078	LD38592	CG1078					-0.0584169	0.144477	0.0938294	0.227938	0.456749	0.237019	0.474816	0.152246	0.0551723	0.127532		40569	Dm.1059	3R	82C1	embryo; mixed stage embryos, imaginal disks, and adult heads; ovary; fat body; embryonic 8-12 hr post-fertilization ;
1329	3546	69	CG7430	LP04889	CG7430					-0.0845226	-0.0114974	-0.00106211	0.624625	0.583228	0.797898	0.654294	0.0834605	0.398422	0.320516		39988	Dm.4114	3L	75A6	head; adult testes; embryo; whole body; mixed stage embryos, imaginal disks, and adult heads; fat body; salivary gland; ovary; head--brain & sensory organ; testis ;
1330	3547	72	CG8502	LP07813	CG8502					0.0436891	0.439638	0.534147	0.008198	0.328452	0.00779762	0.372434	0.490458	0.00018138	0.00952532		36348	Dm.580	2R	49A2	fat body; whole body; mixed stage embryos, imaginal disks, and adult heads ;
1331	3550	70	CG3692	SD01079	CG3692			CalpC	Calpain C	-0.0156438	-0.223258	-0.195613	0.084517	0.392267	0.0967633	0.411963	-0.17997	0.0951889	0.161953	||CalpC||CG3692||	32597	Dm.178	X	14B13	mixed stage embryos, imaginal disks, and adult heads; whole body; ovary; embryo ;
1332	3552	66	CG1655	SD02150	CG1655					0.0480282	0.0699512	0.0213638	0.716324	0.609048	0.860172	0.670541	-0.0266644	0.820515	0.467658		32016	Dm.4632	X	9F5	adult testes; head; testis; embryo; whole body ;
1333	3553	57	CG18255	GH14667	CG18255			Strn-Mlck	Stretchin-Mlck	0.0110935	0.133344	0.000183939	0.48984	0.547721	0.793199	0.653628	-0.0109096	0.931267	0.495503	||Mlc-k||MLCK-1||myosin light chain kinase||MLCK-2||MLCK||Mlck||MLCK-3||stretchin-MLCK||225kD protein||CG8304||BcDNA:RH74685||A(225)||CT41348||Strn-Mlck||CG18255||	36753	Dm.20531	2R	52D4-52D9	head; salivary gland; mixed stage embryos, imaginal disks, and adult heads; embryo; adult testes; head--brain & sensory organ ;
1334	3554	60	CG14993	GH16063	CG14993			Faa	Fumarylacetoacetase	-0.055342	-0.240238	-0.11209	0.536339	0.560451	0.406904	0.529633	-0.0567484	0.665148	0.41668	||Faa||dfaa||CG14993||l(3)SH11||l(3)64Al||	45577	Dm.1793	3L	64A5	mixed stage embryos, imaginal disks, and adult heads; head; embryo ;
1335	3557	65	CG3328	GH24458	CG3328					-0.118361	0.0985088	0.0630606	0.494207	0.547905	0.409962	0.529841	0.181421	0.10853	0.169188		37871	Dm.11952	2R	60C1	head; mixed stage embryos, imaginal disks, and adult heads; whole body; adult testes ;
1336	3559	72	CG2092	GH27072	CG2092			scra	scraps	0.040555	0.014802	-0.0484493	0.809898	0.63509	0.803125	0.655007	-0.0890043	0.247376	0.252261	||Anillin||anillin||CG2092||Ani||ani||scra||annilin||ABP8||Abp8||scraps||l(2)43Ec||l(2)03427||	35696	Dm.508	2R	43E3	embryo; mixed stage embryos, imaginal disks, and adult heads; ovary; head; whole body; salivary gland ;
1337	3560	72	CG11347	GH28550	CG11347					-0.0522641	0.00260992	0.1541	0.232593	0.458576	0.238522	0.474816	0.206364	0.0151837	0.0701698		38543	Dm.11370	3L	64B5	head; embryo; adult testes; mixed stage embryos, imaginal disks, and adult heads; head--brain & sensory organ; whole body; ovary ;
1338	3561	70	CG9347	GH03958	CG9347			ninaB	neither inactivation nor afterpotential B	0.000397414	-0.24776	-0.196316	0.036299	0.352968	0.0583504	0.383868	-0.196713	0.0848625	0.153601	||CG9347||RPE65||anon-WO0148162.1||Beta-diox||anon-WO0148163.1||DRPE65||	41678	Dm.10048	3R	87F11	mixed stage embryos, imaginal disks, and adult heads; head ;
1339	3562	71	CG8678	GH07816	CG8678					-0.0602586	0.00611933	-0.0847566	0.079337	0.389405	0.0668077	0.390607	-0.024498	0.56668	0.384425		35396	Dm.483	2L	39B3	mixed stage embryos, imaginal disks, and adult heads; head; embryo ;
1340	3563	69	CG2736	GH15894	CG2736					-0.0171927	-0.144358	-0.141945	0.090931	0.394932	0.111853	0.417925	-0.124752	0.0172813	0.0741284		37998	Dm.789	2R	60E10-60E11	head; whole body; mixed stage embryos, imaginal disks, and adult heads; adult testes ;
1341	3564	72	CG6406	GH21176	CG6406					0.0221706	-0.113111	-0.134881	0.207463	0.447385	0.200729	0.453657	-0.157051	0.0411666	0.113185		37019	Dm.21580	2R	54E4	embryo; adult testes; head; mixed stage embryos, imaginal disks, and adult heads ;
1342	3565	68	CG8006	GH28769	CG8006					0.0653834	-0.180099	-0.131561	0.325114	0.490937	0.273993	0.486233	-0.196944	0.189244	0.220455		38920	Dm.885	3L	66C1	adult testes; head; testis ;
1343	3566	72	CG6664	LD23434	CG6664					-0.0180771	-0.0461991	-0.0700619	0.638137	0.585327	0.639046	0.604152	-0.0519847	0.343781	0.296946		39903	Dm.7811	3L	73E4	adult testes; mixed stage embryos, imaginal disks, and adult heads; embryo; head; salivary gland; fat body ;
1344	3567	69	CG11975	LD32381	CG11975					-0.0159141	-0.0123079	-0.0283114	0.889887	0.659084	0.899902	0.682407	-0.0123974	0.756877	0.446944		41074	Dm.17069	3R	85C1	mixed stage embryos, imaginal disks, and adult heads; embryo; head; salivary gland; fat body ;
1345	3568	72	CG4162	LD36009	CG4162			lace	lace	-0.0108769	-0.0665914	-0.102125	0.451708	0.536699	0.442135	0.543877	-0.0912481	0.161385	0.204066	||Serine palmitoyltransferase subunit II||l35Dc||l(2)br36||lace||br36||BG:DS01845.3||SPT-II||l(2)35Dc||CG4162||	34910	Dm.3067	2L	35D2	embryo; mixed stage embryos, imaginal disks, and adult heads; whole body; ovary; brain; head ;
1346	3569	66	GH25761	GH25761						-0.0143379	0.0550867	-0.0266417	0.992179	0.679163	0.710468	0.625781	-0.0123039	0.92272	0.493816		249161
1347	3572	72	CG32512	LD23009	CG32512	CG1739				0.0329449	0.0201304	0.151013	0.035774	0.352618	0.0333229	0.383868	0.118068	0.311858	0.281811		33085	Dm.8410	X	19E7	embryo; mixed stage embryos, imaginal disks, and adult heads; head; ovary ;
1348	3573	64	CG1578	LD28359	CG1578					0.0814095	-0.00569789	0.269015	0.583451	0.573557	0.610498	0.593628	0.187605	0.212355	0.233762		32135	Dm.11533	X	10E5-10E6	embryo; mixed stage embryos, imaginal disks, and adult heads; head; whole body; embryonic 8-12 hr post-fertilization; fat body ;
1349	3575	72	CG7913	LD29902	CG7913			PP2A-B'		0.158935	0.062181	0.0392297	0.214815	0.449092	0.219383	0.464276	-0.119705	0.3098	0.280376	||B'||	42169	Dm.3799	3R	90F4-90F5	head; embryo; ovary; mixed stage embryos, imaginal disks, and adult heads; adult testes; testis; head--brain & sensory organ; whole body ;
1350	3578	72	CG4963	GH09840	CG4963					-0.00972487	0.163026	0.2249	0.098621	0.394932	0.0957527	0.411963	0.234625	0.0237765	0.0870236	||CG4963||anon-EST:fe2H5||	43353	Dm.4065	3R	98B6	adult testes; mixed stage embryos, imaginal disks, and adult heads; embryo; head; testis; whole body; head--brain & sensory organ; embryonic 2 - 14 hours ;
1351	3579	71	CG3168	GH13883	CG3168					0.110803	0.30674	0.340999	0.255781	0.465722	0.284594	0.488801	0.230196	0.0326564	0.102799		31612	Dm.17649	X	6C9-6C10	head; mixed stage embryos, imaginal disks, and adult heads; whole body; embryo; fat body; salivary gland; head--brain & sensory organ ;
1352	3581	72	CG14026	GH25238	CG14026			tkv	thickveins	-0.139665	0.172276	0.172898	0.00399	0.324315	0.00353377	0.368106	0.312563	0.0102811	0.0614736	||STK-A||dtfr||Dtfr||Atr25D||tkv||Tkv||Atkv||CG14026||thick veins||str||Brk25D||l(2)25Da||Brk25D1||Brk25D2||l(2)04415||	33753	Dm.7011	2L	25D1-25D2	embryo; mixed stage embryos, imaginal disks, and adult heads; head; ovary; adult testes ;
1353	3582	66	CG3725	GH26644	CG3725			Ca-P60A	Calcium ATPase at 60A	-0.0691853	0.134144	0.079666	0.333303	0.49199	0.379223	0.524426	0.148851	0.142803	0.191688	||l(2)k08308ab||Ca-p||organellar-type Ca-ATPase||sarco||	49297	Dm.3812	2R	60A11-60A12	head; embryo; mixed stage embryos, imaginal disks, and adult heads; head--brain & sensory organ; whole body; adult testes; ovary; fat body ;
1354	3583	68	CG2938	LD22456	CG2938					-0.0109977	0.0668409	0.0618691	0.759061	0.622796	0.8012	0.654514	0.0728668	0.366246	0.306071		31347	Dm.2098	X	3F7	embryo; mixed stage embryos, imaginal disks, and adult heads; embryonic 8-12 hr post-fertilization ;
1355	3584	72	CG12075	LD23217	CG12075					-0.00789466	0.0589664	0.161976	0.055508	0.368353	0.0492908	0.383868	0.16987	0.12704	0.181157		31815	Dm.2094	X	8B4	embryo; head; mixed stage embryos, imaginal disks, and adult heads; whole body ;
1356	3586	72	LD42550	LD42550	CR32489					-0.0324549	0.0506474	0.123433	0.550417	0.564522	0.552293	0.574051	0.155888	0.388187	0.315577		249141	Dm.3990	3L	66B1	embryo ;
1357	3587	72	CG4353	LD46661	CG4353			hep	hemipterous	0.0609689	0.0545753	0.0746326	0.962034	0.673876	0.961561	0.693857	0.0136636	0.863082	0.478835	||CG2190||HEP||	32256	Dm.5867	X	11D10	embryo; mixed stage embryos, imaginal disks, and adult heads; whole body ;
1358	3590	72	CG32542	SD09360	CG32542	CG7307				0.0903238	0.143553	0.17002	0.728851	0.612853	0.725823	0.63163	0.0796966	0.267021	0.261253		32883	Dm.215	X	17F2	mixed stage embryos, imaginal disks, and adult heads; head; adult testes; embryo ;
1359	3591	72	CG32245	GH25458	CG32245	CG13718				0.0433612	0.0914523	0.0899571	0.68032	0.597288	0.688515	0.619494	0.0465958	0.534763	0.372338	||CG32245||CG7468||CG13718||	38562	Dm.2237	3L	64B10-64B11	mixed stage embryos, imaginal disks, and adult heads; head; embryo; head--brain & sensory organ ;
1360	3592	70	CG9056	LD22609	CG9056					-0.0317584	0.126382	-0.0171634	0.472507	0.544327	0.504874	0.562782	0.0145951	0.862957	0.478835		32547	Dm.13936	X	13F17	mixed stage embryos, imaginal disks, and adult heads; embryo; head; ovary ;
1361	3594	71	CG7895	RE01329	CG7895			tin	tinman	0.0150535	0.0411414	-0.0544222	0.724816	0.611081	0.773076	0.64771	-0.0694757	0.44497	0.339231	||NK-4||	42536	Dm.21675	3R	93D9	embryo ;
1362	3599	67	CG32556	RE02873	CG32556					0.10583	0.0812161	0.093306	0.623911	0.583165	0.981121	0.697174	-0.0125239	0.915137	0.492233		32748	Dm.13465	X	16B12-16C1	mixed stage embryos, imaginal disks, and adult heads; embryo; head; testis ;
1363	3607	72	CG6713	RE15336	CG6713			Nos	Nitric oxide synthase	0.129076	0.0637075	-0.124601	0.063665	0.37524	0.0561539	0.383868	-0.253677	0.00132888	0.0254003	||NOS||Nos||nitric oxide synthase||DNOS||dNOS||DNOS1||nitric oixide synthase||CG6713||	34495	Dm.2707	2L	32B1	embryo; mixed stage embryos, imaginal disks, and adult heads ;
1364	3610	64	CG11825	RE25483	CG11825					0.0428558	-0.208214	-0.324724	0.057798	0.368364	0.075384	0.396204	-0.36758	0.00807444	0.0555662		36099	Dm.18816	2R	47A7	embryo; mixed stage embryos, imaginal disks, and adult heads ;
1365	3611	72	CG14866	RE26319	CG14866					0.121789	-0.105352	-0.0307799	0.493966	0.547905	0.494062	0.559139	-0.152569	0.122286	0.17794		41854	Dm.12651	3R	88F1	embryo; ovary ;
1366	3612	72	CG4698	RE26454	CG4698			Wnt4	Wnt oncogene analog 4	0.01617	-0.0611379	-0.0451055	0.772603	0.625849	0.76888	0.646828	-0.0612755	0.541092	0.374962	||Dwnt4||DWnt4||clone 2.4||CG4698||Wnt||wnt-4||Wnt-4||anon-EST:Liang-2.4||wnt4||Wnt4||DWnt-4||	34007	Dm.341	2L	27E7-27E8	mixed stage embryos, imaginal disks, and adult heads; embryo; embryonic 8-12 hr post-fertilization ;
1367	3614	72	CG10037	RE27192	CG10037			vvl	ventral veins lacking	0.0406014	0.210366	0.195645	0.208879	0.447396	0.203212	0.455788	0.155043	0.26362	0.260323	||drifter||dfr-vvl||dfr||	38752	Dm.2556	3L	65C5	embryo; mixed stage embryos, imaginal disks, and adult heads ;
1368	3618	66	CG13253	RE39205	CG13253					-0.0277736	-0.049476	-0.0600891	0.940331	0.66932	0.96188	0.693857	-0.0323155	0.838509	0.472561		40288	Dm.18595	3L	77E3	embryo; mixed stage embryos, imaginal disks, and adult heads; head ;
1369	3624	69	RE41906	RE41906						0.127505	0.00731313	-0.00457483	0.686216	0.59844	0.685493	0.61831	-0.13208	0.27507	0.264685
1370	3629	72	RE56731	RE56731						0.0341426	0.173767	0.0639057	0.243764	0.461795	0.242728	0.47551	0.029763	0.777907	0.453654
1371	3634	70	CG32530	RE70209	CG32530					0.0604291	0.0961632	0.0731132	0.984732	0.677769	0.982884	0.697319	0.0126841	0.920336	0.493105		338392	Dm.5455	X	18E5	mixed stage embryos, imaginal disks, and adult heads; head; embryo ;
1372	3636	65	CG32105	RE70810	CG32105					0.126989	0.128427	0.00635578	0.808932	0.635044	0.857886	0.669559	-0.120633	0.265124	0.260893	||CG10432||CG32105||CG17615||	39406	Dm.15353	3L	69B1-69B2	embryo ;
1373	3637	59	CG5677	RE71708	CG5677					0.267203	0.100225	0.304347	0.448761	0.535578	0.534692	0.568064	0.0371446	0.831726	0.470234		42885	Dm.1762	3R	95F3	mixed stage embryos, imaginal disks, and adult heads; adult testes; fat body; salivary gland; ovary; embryo; head; whole body ;
1374	3640	72	CG12833	RE73081	CG12833			esn	espinas	-0.00175668	0.0326121	-0.0373082	0.787982	0.630146	0.788221	0.65267	-0.0355515	0.62685	0.404607		53557	Dm.1620	2R	42F1-42F3	mixed stage embryos, imaginal disks, and adult heads; embryo ;
1375	3648	72	RH04658	RH04658						0.134444	0.0375048	-0.0507932	0.697498	0.603465	0.703778	0.623085	-0.185237	0.0550176	0.127499
1376	3655	67	CG8318	RH34928	CG8318			Nf1	Neurofibromin 1	0.0410026	0.0385447	-0.0590677	0.698302	0.603465	0.675582	0.616047	-0.10007	0.342158	0.296411	||Neurofibromatosis-1||Nf-1||NF-1||Nf1||NF1||neurofibromatosis type 1||CG8318||	43149	Dm.4313	3R	96F9	mixed stage embryos, imaginal disks, and adult heads; head ;
1377	3656	72	CG1677	RH35718	CG1677					0.0263739	-0.0466361	-0.0789671	0.648013	0.588258	0.653255	0.608587	-0.105341	0.33369	0.292362		31662	Dm.11046		7A8-7B2
1378	3659	65	CG4660	RH58440	CG4660					0.0230833	0.172716	0.0121715	0.626604	0.583474	0.332887	0.506081	-0.0109118	0.907718	0.490506		31542	Dm.20548	X	5D4	head ;
1379	3662	72	CG12772	RH61467	CG12772					0.0376123	0.200909	0.257985	0.042929	0.364648	0.043704	0.383868	0.220372	0.078166	0.148272		31803	Dm.13223	X	8A1	mixed stage embryos, imaginal disks, and adult heads; head ;
1380	3666	62	CG6535	AT01448	CG6535			tefu	telomere fusion	0.0412948	-0.267551	-0.387846	0.096586	0.394932	0.0556605	0.383868	-0.42914	0.0681038	0.140274	||ATM||CG6535||	41839	Dm.13357	3R	88E3-88E4	adult testes; ovary ;
1381	3667	72	CG33175	AT01839	CG33175			spri	sprint	-0.0137661	-0.0103677	0.0123029	0.966103	0.674731	0.963327	0.693951	0.0260691	0.731764	0.439842	||CG15297||CG15298||CG15300||CG15299||CG15301||CG33175||CG12638||sprint-a||spri||sprint-b||	31987	Dm.18586	X	9D2-9D3	embryo; mixed stage embryos, imaginal disks, and adult heads; adult testes; head ;
1382	3671	72	AT03263	AT03263						0.187909	-0.110525	-0.190156	0.173244	0.436205	0.173306	0.44097	-0.378065	0.0001	0.00796512
1383	3675	70	CG17216	AT13327	CG17216			KP78b		-0.087176	-0.141576	-0.210007	0.755564	0.622096	0.630531	0.600988	-0.122831	0.156537	0.200755	||CG17216||KP78B||KP78b||Kp78B||	41361	Dm.5100	3R	86E2	adult testes; mixed stage embryos, imaginal disks, and adult heads; salivary gland; testis ;
1384	3683	70	CG4845	AT25164	CG4845					-0.0901187	-0.0572413	-0.154151	0.710206	0.607824	0.679641	0.616993	-0.0640324	0.676316	0.420367		42389	Dm.16691	3R	92C1	adult testes; mixed stage embryos, imaginal disks, and adult heads; fat body; ovary; embryo; head ;
1385	3687	71	CG31483	AT26658	CG31483			Pif2	PFTAIRE-interacting factor 2	-0.159085	-0.207033	-0.23141	0.899235	0.659549	0.918264	0.684951	-0.0723243	0.588954	0.391874		170876	Dm.3497	3R	83F1	adult testes; testis ;
1386	3688	60	CG16996	AT26814	CG16996					-0.193974	-0.19165	-0.137283	0.831465	0.641013	0.908614	0.682545	0.0566908	0.53402	0.372338	||CG16996||SP134||	34637	Dm.5003	2L	33C4	testis; adult testes; mixed stage embryos, imaginal disks, and adult heads ;
1387	3690	71	GH11366	GH11366						-0.325128	0.0347742	0.139514	0.015904	0.328452	0.0163282	0.372434	0.464643	0.00163862	0.0290007
1388	3692	72	CG3315	GH14562	CG3315			TrxT	Thioredoxin T	0.0633397	0.0209809	0.0657151	0.938091	0.668708	0.937613	0.687219	0.00237538	0.988114	0.510346	||TrxT||thioredoxin||CG3315||	31443	Dm.8001	X	4F4	testis; adult testes; head; fat body; mixed stage embryos, imaginal disks, and adult heads ;
1389	3694	65	CG9445	GH16767	CG9445					-0.0264233	-0.157728	-0.196326	0.228948	0.45703	0.0710717	0.394231	-0.169903	0.027758	0.0940722		50147	Dm.20341		42D6
1390	3698	70	CG11650	LP01645	CG11650			Lcp1	Larval cuticle protein 1	0.0447877	0.0224721	0.00656414	0.97395	0.676042	0.919689	0.685481	-0.0382236	0.712906	0.433991	||Lcp1||LCP1||cuticle p. I||DMLCP1||1||CP1||L<down>3</down>CP1||CG11650||I||LCP-1||	35817	Dm.21565	2R	44C6	whole body; fat body ;
1391	3702	62	CG6806	LP03332	CG6806			Lsp2	Larval serum protein 2	-0.322745	-0.299799	-0.352269	0.697939	0.603465	0.978312	0.696711	-0.0295247	0.872328	0.481455	||Lsp2||LSP2||LSP 2||Pt-1||LHP||DmeLSP2||C23||CG6806||LSP-2||Lsp-2||	45326	Dm.19654	3L	68F5	whole body; fat body; salivary gland; embryonic 8-12 hr post-fertilization; head--brain & sensory organ; mixed stage embryos, imaginal disks, and adult heads ;
1392	3708	72	CG12488	SD15892	CG12488					0.118771	0.111218	0.151481	0.944463	0.670836	0.947961	0.689843	0.0327097	0.817436	0.466444		36403	Dm.18826	2R	49C2	mixed stage embryos, imaginal disks, and adult heads ;
1393	3710	72	SD17220	SD17220						0.165292	0.166307	0.190767	0.840743	0.64329	0.839018	0.664742	0.025475	0.742506	0.44254
1394	3712	62	CG13567	SD18376	CG13567					-0.0523474	-0.248521	-0.361108	0.374622	0.511754	0.345441	0.510262	-0.308761	0.198602	0.226173		37839	Dm.15020	2R	60B5	mixed stage embryos, imaginal disks, and adult heads; ovary ;
1395	3714	72	CG31057	bs02g03.y1	CG31057	CG12881		tau		0.00335017	0.0860266	0.08404	0.270218	0.469365	0.274427	0.486233	0.0806898	0.237195	0.24726	||BcDNA:RE16764||CG31057||tau||CG5606||CG12881||	326116	Dm.20268	3R	98A13-98A14	mixed stage embryos, imaginal disks, and adult heads; embryo; head; testis ;
1396	3715	70	CG31851	bs04h07.y1	CG31851	CG16821				-0.0305203	-0.179091	-0.171527	0.689244	0.599303	0.428999	0.54071	-0.141007	0.193468	0.222661		318982	Dm.18071	2L	34B2	testis ;
1403	3747	71	CG9154	GM04011	CG9154					-0.0207982	-0.170981	-0.0893294	0.282119	0.474583	0.283472	0.488801	-0.0685311	0.536307	0.372818		33858	Dm.322	2L	26B7
1404	3754	72	CG11486	LD14901	CG11486					0.0468449	0.0592137	-0.0421669	0.159011	0.426811	0.158963	0.431981	-0.0890118	0.358654	0.302283		38369	Dm.831	3L	63A6-63B1	embryo; mixed stage embryos, imaginal disks, and adult heads; head; fat body; whole body; embryonic 8-12 hr post-fertilization ;
1405	3755	72	CG6072	LD15403	CG6072			sra	sarah	-0.155461	0.394247	0.393411	0.010226	0.328452	0.00753685	0.372434	0.548872	0.0001	0.00796512	||CG6072||89B||nla||89B11||sra||nebula||	47384	Dm.1655	3R	89B7	embryo; head; mixed stage embryos, imaginal disks, and adult heads; adult testes; embryonic 8-12 hr post-fertilization; testis; head--brain & sensory organ; ovary ;
1406	3758	72	CG17104	LD16579	CG17104					-0.147838	0.126236	0.135364	0.033264	0.348009	0.0333815	0.383868	0.283202	0.0400395	0.111798		192368	Dm.394	2L	32A3-32A4	embryo; ADULT testes ;
1407	3761	58	CG11654	GM02466	CG11654			Ahcy13	Adenosylhomocysteinase at 13	-0.0585433	-0.127378	-0.169106	0.599405	0.576604	0.553659	0.574051	-0.110563	0.182052	0.216916	||AdoHcyase||Ahcy13||CG11654||SAHH||ahcY||	32471	Dm.7858	X	13C3	head; ovary; mixed stage embryos, imaginal disks, and adult heads; embryo; adult testes ;
1408	3765	72	CG17271	LD16191	CG17271					-0.0528433	0.139556	0.0895289	0.094377	0.394932	0.0945399	0.411963	0.142372	0.117012	0.174462		42463	Dm.13360	3R	93A1	mixed stage embryos, imaginal disks, and adult heads; embryo; fat body; head; ovary ;
1409	3766	72	CG4040	LD16982	CG4040					-0.133684	0.156076	0.031921	0.038923	0.358872	0.0404699	0.383868	0.165605	0.0689583	0.141061		31828	Dm.2124	X	8C4	mixed stage embryos, imaginal disks, and adult heads; whole body; embryo; head ;
1410	3769	72	CG14786	LD01992	CG14786					-0.0543945	-0.196621	-0.162438	0.040413	0.362138	0.0436838	0.383868	-0.108043	0.172126	0.210791		31095	Dm.10730	X	2A4	ovary; head; adult testes; embryo; mixed stage embryos, imaginal disks, and adult heads ;
1411	3772	58	CG1483	LD12965	CG1483			Map205	Microtubule-associated protein 205	0.0339892	-0.0683366	0.0568782	0.341809	0.496431	0.488982	0.559139	0.022889	0.867421	0.480633	||205K MAP||205-kDa MAP||CG1483||MAP4||205kD MAP||205kDa MAP||MAP205||Map205||	43765	Dm.1892	3R	100E3	mixed stage embryos, imaginal disks, and adult heads; embryo; head; testis; fat body ;
1412	3773	68	CG31169	LD07113	CG31169	CG18427				-0.0159086	-0.0941187	-0.0398003	0.656809	0.591729	0.765286	0.645562	-0.0238917	0.85227	0.475777	||CG12757||CG18427||CG31169||	42624	Dm.5550	3R	94A10-94A11	adult testes; testis; fat body; mixed stage embryos, imaginal disks, and adult heads; embryo; head ;
1413	3775	63	CG11172	LD10950	CG11172			NFAT		-0.0235271	0.297713	0.222085	0.035326	0.352618	0.0485312	0.383868	0.245612	0.212869	0.233947	||MESR1||EP1335||NFAT||NF-AT5||dNFAT||Drosophila TonEBP||CG11172||NFAT5||	32321	Dm.2918	X	12A9-12B2	mixed stage embryos, imaginal disks, and adult heads; embryo; whole body; head; ovary; fat body ;
1414	3776	72	CG31811	LD11783	CG31811	CG16867		cenG1A	centaurin gamma 1A	-0.0801442	0.27029	0.28766	0.019669	0.334327	0.020373	0.372434	0.367804	0.0280075	0.0942973	||CG31811||CG7982||BG:DS08220.1||CG16866||CG16867||cenG1A||ceng1A||	34803	Dm.2865	2L	34D6-34E2
1415	3780	60	CG4389	GH12558	CG4389					0.00872966	0.35916	0.130805	0.115256	0.406062	0.111252	0.417925	0.122076	0.191189	0.221748	||CG4389||BcDNA:GH12558||	34276	Dm.6965	2L	30B12	embryo; head; mixed stage embryos, imaginal disks, and adult heads; ovary; adult testes; whole body; head--brain & sensory organ; testis ;
1416	3791	59	CG14704	GH21008	CG14704			PGRP-LB	Peptidoglycan recognition protein LB	-0.0196581	-0.050597	-0.0471855	0.949265	0.671133	0.966514	0.693951	-0.0275274	0.757046	0.446944	||CG14704||PGRP-LB||	41379	Dm.3374	3R	86E6	head; salivary gland; embryo ;
1417	3792	68	GH22170	GH22170						-0.197194	0.115722	0.108334	0.203666	0.445255	0.238561	0.474816	0.305528	0.0296223	0.0973526		249164
1418	3793	58	CG9734	GH09296	CG9734			glob1	globin 1	0.0520222	-0.00912873	0.0866527	0.387959	0.515572	0.482219	0.556746	0.0346305	0.683011	0.423098	||CG9734||Hb||dmeglob1||DmeGlob1||glob1||	41930	Dm.2296	3R	89A8	head; embryo; mixed stage embryos, imaginal disks, and adult heads; ovary; whole body; adult testes; fat body; head--brain & sensory organ ;
1419	3794	70	CG31038	GH10942	CG31038	CG15512				-0.077643	-0.101676	0.0618842	0.09456	0.394932	0.114915	0.417925	0.139527	0.0790955	0.148498		43535	Dm.2264	3R	99C5-99C6	head; mixed stage embryos, imaginal disks, and adult heads; embryo; whole body; adult testes ;
1420	3795	59	CG7778	GH17475	CG7778					-0.0455502	0.152727	0.136168	0.154104	0.421148	0.23328	0.47327	0.181718	0.0936184	0.16114		34147	Dm.11102	2L	29B1	head; whole body; mixed stage embryos, imaginal disks, and adult heads; testis ;
1421	3797	69	CG17645	GH28416	CG17645			Pglym87		-0.0436596	-0.123922	-0.216989	0.044887	0.364648	0.0759311	0.396204	-0.173329	0.0584649	0.131847	||Pglym87||pglym87||CG17645||Pglym||	46246	Dm.7484	3R	87B3	adult testes; testis; head ;
1422	3798	72	CG10161	GM13889	CG10161			eIF-3p66	Eukaryotic initiation factor 3 p66 subunit	-0.0198861	-0.186731	-0.16496	0.238015	0.459381	0.239543	0.474816	-0.145074	0.118484	0.175192	||eIF-3p66||GM04979||CG10161||eIF3-S7||BEST:GM10514||GM10514||	42789	Dm.2369	3R	95A7	head; embryo; ovary; mixed stage embryos, imaginal disks, and adult heads; whole body; fat body ;
1423	3801	59	CG7007	GH03514	CG7007			VhaPPA1-1		-0.130471	0.011708	0.189669	0.234957	0.459173	0.27717	0.486974	0.32014	0.0138139	0.0684469	||CG7007||V-ATPase||VhaPPA1-1||vhaPPA1-1||	45247	Dm.4082	3R	88D6	embryo; head; mixed stage embryos, imaginal disks, and adult heads; whole body; ovary; testis; adult testes ;
1424	3804	65	CG9528	GH05975	CG9528					-0.0813106	-0.249763	-0.260251	0.080846	0.389405	0.0970369	0.411963	-0.178941	0.126667	0.181113		33899	Dm.4206	2L	26D4-26D5	mixed stage embryos, imaginal disks, and adult heads; head; embryo; adult testes; head--brain & sensory organ; testis; whole body; fat body ;
1425	3814	72	GH16383	GH16383						-0.104614	0.291616	0.416048	0.015514	0.328452	0.0149152	0.372434	0.520662	0.00373611	0.0396734		261370
1426	3815	72	CG3139	GH17619	CG3139			syt	synaptotagmin	-0.111724	0.0688922	0.0322154	0.158614	0.426468	0.155854	0.431981	0.143939	0.253629	0.255798	||SYT||Syt||syt||l(2)k05909||DSYT||l(2)23AB1||sytI||SYT I||Synaptotagmin||synaptotagmin||Syt1||SYT1||Dsyt2||synaptotagmin I||Synaptotagmin I||l(2)23Ba||CG3139||D. Syt I||synaptotagmin 1||	33473	Dm.19478	2L	23A6-23B1	mixed stage embryos, imaginal disks, and adult heads; head; embryo; whole body; fat body; head--brain & sensory organ ;
1427	3817	72	CG1765	LD26915	CG1765			EcR	Ecdysone receptor	-0.0300103	0.139225	0.0245565	0.434197	0.530834	0.43996	0.543535	0.0545667	0.595295	0.394083	||CG8347||Dhr23||EcR-A||NR1H1||ms(2)42A||DmEcR||snt||ECR||EcR||EcR-B1||EcRB-1||lie||CG1765||ecdysone receptor||Ecdysone Receptor||EcdR||dECR||DEcR||ms(2)06410||	35540	Dm.4159	2R	42A9-42A12	embryo; mixed stage embryos, imaginal disks, and adult heads; salivary gland; head--brain & sensory organ; testis; whole body; fat body ;
1428	3818	72	CG15669	LD27504	CG15669			MESK2	Misexpression suppressor of KSR 2	0.0934565	0.0289142	0.2287	0.434459	0.530834	0.438907	0.543535	0.135244	0.299843	0.275434		37451	Dm.20433	2R	57E8-57E9	head; adult testes; embryo; mixed stage embryos, imaginal disks, and adult heads; whole body; salivary gland; head--brain & sensory organ ;
1429	3820	67	CG6151	LD28933	CG6151					0.118263	0.106992	0.109996	0.762922	0.623314	0.992578	0.699533	-0.00826728	0.937345	0.497348		39720	Dm.4008	3L	72A1	embryo; mixed stage embryos, imaginal disks, and adult heads; salivary gland; whole body; fat body; head--brain & sensory organ ;
1430	3823	72	CG11399	LD30158	CG11399					-0.0172813	0.10834	0.203804	0.050081	0.366643	0.0522854	0.383868	0.221086	0.0521539	0.12436		40295	Dm.4002	3L	77E6	mixed stage embryos, imaginal disks, and adult heads; embryo; head; ovary ;
1431	3824	72	CG10576	LD30448	CG10576					-0.0457633	0.0374544	0.0629547	0.569738	0.569965	0.566065	0.576963	0.108718	0.211711	0.233762		38645	Dm.11558	3L	64E6	embryo; ovary; mixed stage embryos, imaginal disks, and adult heads; head; adult testes; whole body; salivary gland; testis; fat body ;
1432	3826	72	CG32564	LD43171	CG32564	CG5095				0.0047951	0.0831464	0.0875648	0.55094	0.564837	0.546515	0.571519	0.0827697	0.368836	0.306999		326222	Dm.17352	X	15F3	embryo; whole body ;
1433	3827	58	CG11120	LD43724	CG11120					-0.0478986	0.0294036	-0.054505	0.717033	0.609048	0.735923	0.636486	-0.00660641	0.941865	0.498418		42982	Dm.11395	3R	96B8-96B9	embryo; mixed stage embryos, imaginal disks, and adult heads; adult testes ;
1434	3828	67	CG8019	LD44022	CG8019			hay	haywire	-0.127781	-0.00033775	0.0598455	0.233339	0.458576	0.27475	0.486233	0.187627	0.0857613	0.154297	||ERCC3||hwr||hay||nc2||TFIIH||DhR25||DhXPB||ms(3)nc2||Xpb||	39202	Dm.5750	3L	67E5	embryo; mixed stage embryos, imaginal disks, and adult heads; adult testes ;
1435	3830	72	CG8287	LD44762	CG8287			Rab8	Rab-protein 8	0.120902	0.211859	0.127343	0.348308	0.499383	0.342811	0.508094	0.0064414	0.927908	0.494818	||DRab8||DRAB8||CG8287||AAF49101||dm-Rab8||Rab-r8||rab8||Rab8||Dm Rab8||DmRab8||	40168	Dm.2015	3L	76D2	embryo; mixed stage embryos, imaginal disks, and adult heads; fat body; testis; whole body ;
1436	3831	72	CG32043	LD45273	CG32043	CG3628				-0.0566583	0.0340162	0.272918	0.26283	0.468465	0.261853	0.479809	0.329576	0.0382965	0.109944		39099	Dm.6414	3L	67B7-67B8	mixed stage embryos, imaginal disks, and adult heads; embryo; ovary; testis; whole body ;
1437	3834	64	CG5690	SD06673	CG5690					-0.085703	-0.021512	0.04471	0.39074	0.517179	0.606032	0.59265	0.130413	0.269646	0.262105		38258	Dm.4377	3L	62B11	adult testes; mixed stage embryos, imaginal disks, and adult heads ;
1438	3835	60	CG17332	SD07421	CG17332			VhaSFD	Vacuolar H<up>+</up>-ATPase SFD subunit	0.0839163	0.104746	0.0832764	0.896473	0.659462	0.949137	0.690385	-0.000639933	0.993952	0.511797	||V-ATPase||CG17332||vhaSFD||VhaSFD||	34997	Dm.7517	2L	36A12	mixed stage embryos, imaginal disks, and adult heads; embryo; head; adult testes; ovary; testis; whole body; fat body; head--brain & sensory organ ;
1439	3839	72	CG5902	SD10002	CG5902					-0.0535273	0.049107	-0.0199335	0.441589	0.534065	0.443098	0.543877	0.0335938	0.686567	0.42475		42839	Dm.7390	3R	95D4-95D5	embryo; head; salivary gland; mixed stage embryos, imaginal disks, and adult heads; whole body; ovary ;
1440	3840	66	CG6501	SD10213	CG6501			Ngp		-0.085668	-0.130359	-0.0381657	0.891793	0.659084	0.614969	0.594307	0.0475023	0.578858	0.389463	||Ngp||CG6501||	36989	Dm.670	2R	54C8-54C9	head; mixed stage embryos, imaginal disks, and adult heads; embryo ;
1441	3841	72	CG3249	LD28079	CG3249					0.15522	0.0323742	0.149837	0.587026	0.574394	0.586936	0.584649	-0.00538296	0.970957	0.505527	||PKA anchor protein||CG3249||BcDNA:GM04319||	31459	Dm.3811	X	4F9-4F10	embryo; mixed stage embryos, imaginal disks, and adult heads; head; ovary; adult testes; salivary gland; whole body; head--brain & sensory organ; fat body ;
1442	3843	72	CG15893	LD32923	CG15893					-0.121748	0.102531	0.313667	0.006885	0.328452	0.00667857	0.372434	0.435415	0.00988842	0.0608948		31575	Dm.7	X	5F1-5F2	embryo; mixed stage embryos, imaginal disks, and adult heads; ovary; embryonic 8-12 hr post-fertilization; adult testes ;
1443	3845	57	CG14991	LD36089	CG14991					0.0322005	0.126537	0.0283661	0.432458	0.530834	0.572602	0.579439	-0.00383435	0.97085	0.505527		38488	Dm.3822	3L	64A6	embryo; mixed stage embryos, imaginal disks, and adult heads; head; ovary; salivary gland; whole body; fat body; adult testes ;
1444	3847	72	CG9098	LD41184	CG9098					0.0613018	0.0749295	0.122024	0.844296	0.64444	0.840999	0.665295	0.0607222	0.605903	0.397272		33840	Dm.1922	2L	26B3	embryo; ovary ;
1445	3851	72	CG3025	LD24203	CG3025			mof	males absent on the first	-0.0692271	-0.0607288	-0.156412	0.140493	0.415024	0.14244	0.42984	-0.0871854	0.140493	0.1904	||mof||Mof||MOF||dmMOF||CG3025||max||dMOF||	31518	Dm.2952	X	5C5	embryo; mixed stage embryos, imaginal disks, and adult heads ;
1446	3852	70	CG32604	LD24737	CG32604	CG1405		l(1)G0007		0.0847132	0.123567	-0.056937	0.128897	0.408642	0.132533	0.425268	-0.14165	0.179187	0.215463	||EP784||CG32604||CG1375||cg1375||CG1405||cg1405||EP764||	46826		X	12E4-12E5
1447	3855	70	CG8135	GH05505	CG8135					-0.0211939	-0.0206704	0.0291	0.672234	0.594874	0.68209	0.61755	0.0502939	0.380102	0.312481		41123	Dm.10804	3R	85D15	mixed stage embryos, imaginal disks, and adult heads; embryo; head; ovary; whole body ;
1448	3856	72	CG4405	GH05993	CG4405	CG13115		jp	junctophilin	0.227199	0.0927716	0.118369	0.644968	0.587113	0.634689	0.602651	-0.10883	0.382187	0.313257		34274	Dm.6993	2L	30B10-30B12	mixed stage embryos, imaginal disks, and adult heads; head; whole body; embryo; head--brain & sensory organ ;
1449	3858	72	CG4722	LD45157	CG4722			bib	big brain	0.0435561	0.0647507	0.150179	0.51444	0.553158	0.5134	0.563826	0.106623	0.349846	0.298427	||CG4722||l(2)neo91||EP(2)2278||BIB_DROME||l(2)neo66||bib||m-bib||	34330	Dm.3236	2L	30F5	embryo; mixed stage embryos, imaginal disks, and adult heads; whole body ;
1450	3859	68	CG8153	LD47533	CG8153			mus210	mutagen-sensitive 210	0.0221199	-0.238478	-0.20196	0.135983	0.415024	0.0759326	0.396204	-0.22408	0.04943	0.122394	||xeroderma pigmentosum group C complementing factor||DhR4||mus(2)201G1||DhXPC||mus210||mus(2)201GI||XPCDM||mus212||CG8153||mus(2)201||DmXPC||mus201G1||Xpcc||	36697	Dm.637	2R	51F5	embryo; mixed stage embryos, imaginal disks, and adult heads; whole body; ovary; adult testes; head ;
1451	3862	59	CG8274	SD01380	CG8274			Mtor	Megator	0.0204796	-0.0190937	0.0858573	0.20331	0.445255	0.446217	0.544092	0.0653777	0.651694	0.413233	||Bx34||Mtor||Tpr||TPR||CG8274||	36264	Dm.4634	2R	48C5	mixed stage embryos, imaginal disks, and adult heads; embryo; whole body; ovary ;
1452	3865	72	CG7162	GH23971	CG7162			Trap220		-0.0168036	-0.15291	-0.119574	0.369555	0.50932	0.375494	0.52203	-0.102771	0.247033	0.252125	||CG7162||Trap220||Med1||	40403	Dm.6444	3L	78E1	embryo; mixed stage embryos, imaginal disks, and adult heads; adult testes; head; ovary ;
1453	3866	64	CG3991	LD24257	CG3991			TppII	tripeptidyl-peptidase II	0.00889597	-0.229598	-0.248658	0.099604	0.394932	0.0581838	0.383868	-0.257554	0.124488	0.179394	||CG3991||dTPP II||dTPPII||l(2)k14301||TPP II||TPPII||TppII||	36444	Dm.7374	2R	49F4	embryo; head; whole body; mixed stage embryos, imaginal disks, and adult heads; fat body; adult testes; embryonic 8-12 hr post-fertilization; ovary; testis ;
1454	3867	72	CG11526	SD05886	CG11526					-0.0094769	-0.0624148	0.0370172	0.361825	0.505502	0.363413	0.517829	0.0464941	0.43477	0.33574		38412	Dm.3969	3L	63D1	adult testes; embryo; head; mixed stage embryos, imaginal disks, and adult heads; whole body; salivary gland; testis ;
1455	3868	70	CG7627	SD08921	CG7627					0.0320745	-0.141194	-0.224429	0.18144	0.44149	0.0865834	0.40623	-0.256504	0.0640417	0.137725		34148	Dm.353	2L	29B1	embryo; mixed stage embryos, imaginal disks, and adult heads; ovary; whole body ;
1456	3873	69	CG32811	bs35h03.y1	CG32811					0.017488	-0.218227	-0.0925141	0.199244	0.445255	0.159671	0.431981	-0.110002	0.366758	0.306392		318222	Dm.17776	X	1F2	testis ;
1457	3878	63	CG2774	bs12h02.y1	CG2774					0.112457	-0.0359282	0.00757012	0.838456	0.64271	0.683712	0.61831	-0.104886	0.515307	0.366793		33560	Dm.11471	2L	23F3	embryo; mixed stage embryos, imaginal disks, and adult heads; head; testis; whole body; ovary ;
1458	3882	72	CG31811	RE07016	CG31811			cenG1A	centaurin gamma 1A	0.00036418	0.0325614	0.0845533	0.572632	0.571542	0.576571	0.580926	0.0841891	0.35547	0.301174	||CG31811||CG7982||BG:DS08220.1||CG16866||CG16867||cenG1A||ceng1A||	34803	Dm.2865	2L	34D6-34E2
1459	3890	71	CG6794	RE18723	CG6794			Dif	Dorsal-related immunity factor	-0.195104	-0.0507991	-0.037252	0.131422	0.410045	0.139517	0.427976	0.157852	0.19493	0.223912	||dif||Dif||DIF||CG6794||	35045	Dm.19845	2L	36C7-36C8	head; mixed stage embryos, imaginal disks, and adult heads; embryo; salivary gland; ovary; adult testes ;
1460	3907	72	CG12206	RE48393	CG12206					0.0828477	0.133785	0.117818	0.870676	0.652337	0.867984	0.673164	0.0349705	0.795271	0.458964		31316	Dm.17741	X	3D4	adult testes; embryo; testis; mixed stage embryos, imaginal disks, and adult heads; whole body ;
1461	3908	65	RE48939	RE48939						0.067458	-0.188853	-0.185534	0.020965	0.334327	0.12017	0.420015	-0.252992	0.0585496	0.131847
1462	3909	71	CG15822	RE49819	CG15822					-0.0289675	-0.132513	-0.0946654	0.636007	0.584701	0.756531	0.641911	-0.0656978	0.52134	0.367981		38273	Dm.18593	3L	62D1	mixed stage embryos, imaginal disks, and adult heads; embryo; adult testes; ovary ;
1463	3922	64	CG6178	RE32988	CG6178					-0.00913799	-0.181844	-0.321164	0.046804	0.364648	0.0672772	0.390607	-0.312026	0.0395484	0.111236		42867	Dm.12673	3R	95E5-95E6	head; ovary; whole body; mixed stage embryos, imaginal disks, and adult heads; embryo; embryonic 8-12 hr post-fertilization; fat body; adult testes ;
1464	3923	72	CG15015	RE39037	CG15015			Cip4		0.0716799	0.0573521	0.0028224	0.681727	0.597288	0.681651	0.61755	-0.0688575	0.449371	0.340818	||Cip4||DCIP4||CG15015||	38534	Dm.7348	3L	64B1-64B2	embryo; mixed stage embryos, imaginal disks, and adult heads; head; ovary; salivary gland ;
1465	3932	69	RH12289	RH12289						0.0964323	-0.0787949	-0.0830602	0.361666	0.505502	0.435847	0.542374	-0.179492	0.0802874	0.148713
1466	3953	67	AT07463	AT07463						0.0975884	-0.0670738	-0.154562	0.358894	0.504744	0.427853	0.540213	-0.25215	0.0350158	0.106529
1467	3955	72	CG13960	AT07927	CG13960					0.0987156	0.159028	0.175517	0.534765	0.560221	0.538245	0.569684	0.0768012	0.521955	0.36799		35272	Dm.13523		38A6-38A7
1468	3957	71	CG13349	AT08455	CG13349					-0.069561	-0.243269	-0.166192	0.565663	0.568774	0.557195	0.574633	-0.096631	0.369913	0.307415		36545	Dm.19534	2R	50C17-50C18	head; adult testes; embryo; ovary; head--brain & sensory organ; embryonic 8-12 hr post-fertilization; mixed stage embryos, imaginal disks, and adult heads; whole body ;
1469	3958	72	CG17390	AT08673	CG17390					-0.0832375	0.0682871	0.0697991	0.03383	0.349543	0.0364152	0.383868	0.153037	0.00238192	0.0336746		36609	Dm.5122	2R	51A4	head; adult testes; whole body ;
1470	3963	64	CG32598	AT18706	CG32598					-0.0839342	-0.332087	-0.275548	0.313051	0.486779	0.221104	0.464739	-0.191614	0.377431	0.311066
1471	3964	67	AT18965	AT18965						-0.0522782	-0.205023	-0.323995	0.118166	0.406062	0.0488796	0.383868	-0.271717	0.0608795	0.134965
1472	3968	66	CG10516	AT20211	CG10516					0.019357	-0.169011	-0.254594	0.182213	0.44149	0.191625	0.450581	-0.273951	0.0599	0.133629		39738	Dm.15260	3L	72C1	salivary gland; mixed stage embryos, imaginal disks, and adult heads; head; whole body; adult testes; embryonic 8-12 hr post-fertilization; embryo ;
1473	3973	64	CG10743	AT31531	CG10743					-0.026334	-0.219328	-0.288407	0.024185	0.334327	0.0220283	0.372434	-0.262073	0.0749673	0.146845		39524	Dm.15315	3L	70B4	embryo; adult testes; mixed stage embryos, imaginal disks, and adult heads; salivary gland ;
1474	3983	63	CG33171	GM30371	CG33171					-0.0157583	0.0847149	0.196745	0.198961	0.445255	0.0985494	0.411963	0.212503	0.187031	0.21959	||CG33171||CG8645||CG14822||CT14872||	38769	Dm.11036	3L	65E1-65E2	head; mixed stage embryos, imaginal disks, and adult heads; ovary; embryo ;
1475	3989	72	LP10071	LP10071						0.0479477	0.0875713	-0.149527	0.131923	0.410993	0.128282	0.423521	-0.197474	0.0246963	0.0889983
1476	3992	61	LP11492	LP11492						-0.190679	0.0217537	-0.257421	0.262191	0.46825	0.315702	0.499126	-0.0667423	0.626146	0.404541
1481	4037	72	LD12474	LD12474						-0.00933944	-0.109317	-0.242698	0.077978	0.389405	0.078243	0.39812	-0.233358	0.0310794	0.100076
1482	4039	57	CG1981	LD02235	CG1981			Thd1		0.113616	-0.00641181	-0.238223	0.126014	0.408642	0.0247324	0.372434	-0.351839	0.0500772	0.122532	||Thd1||CG1981||G||	43796	Dm.1401	4	102C2	mixed stage embryos, imaginal disks, and adult heads; embryo; ovary; head; whole body ;
1483	4041	66	CG8036	HL01241	CG8036					-0.0358379	0.00194553	0.0634969	0.898536	0.659462	0.765872	0.645805	0.0993348	0.286122	0.269141		41027	Dm.1104	3R	85A5	ovary; embryo; head; mixed stage embryos, imaginal disks, and adult heads; whole body; adult testes; embryonic 8-12 hr post-fertilization; fat body; head--brain & sensory organ; testis ;
1484	4042	57	CG1271	HL01494	CG1271					-0.00848185	0.0141928	0.013007	0.976383	0.676293	0.993143	0.699533	0.0214888	0.853082	0.475778		38364	Dm.3757	3L	63A5	head; head--brain & sensory organ; testis; adult testes; whole body; fat body; mixed stage embryos, imaginal disks, and adult heads ;
1485	4045	71	CG3026	LD03548	CG3026			mus81		-0.0298155	-0.173496	-0.216854	0.417341	0.526241	0.432495	0.5413	-0.187039	0.0203227	0.0806359		31044	Dm.48	X	1D2	embryo; mixed stage embryos, imaginal disks, and adult heads; fat body ;
1486	4046	63	CG11324	LD03829	CG11324			homer		-0.0599349	0.0483274	-0.0394798	0.816834	0.637459	0.693203	0.620546	0.0204551	0.848309	0.474556	||Dvh||CG11324||LD03829||dhom||Dhom||homer||Dm Homer||d-Homer||BEST:LD03829||Dhomer||	33944	Dm.2121	2L	27A1	head; embryo; adult testes; mixed stage embryos, imaginal disks, and adult heads ;
1487	4047	72	CG10067	LD04994	CG10067			Act57B	Actin 57B	0.197704	0.349511	-0.028725	0.000657	0.204897	0.000476807	0.217685	-0.226429	0.00333481	0.0390575	||CG10067||C||CG30294||act 57A||Act57A||act57A||M||Act57B||anon-EST:CL2c12||Actin||actin||	37368	Dm.2897	2R	57B5	embryo; whole body; head--brain & sensory organ; ovary; mixed stage embryos, imaginal disks, and adult heads; head; fat body; embryonic 8-12 hr post-fertilization; testis; adult testes ;
1488	4048	72	CG10315	LD05345	CG10315			eIF2B-delta		-0.0991237	0.164085	0.198874	0.043965	0.364648	0.0462602	0.383868	0.297997	0.00223216	0.0331715	||eIF2B-Delta||CG10315||eIF2BDelta||	37706	Dm.2172	2R	59D9	embryo; adult testes; head--brain & sensory organ; ovary; mixed stage embryos, imaginal disks, and adult heads ;
1489	4051	72	GM06790	GM06790						-0.122292	0.216732	0.220309	0.240735	0.461795	0.234166	0.47327	0.342601	0.100382	0.165005		251805
1490	4052	72	GM06994	GM06994						-0.0520886	0.021672	0.19501	0.284717	0.475802	0.285974	0.489546	0.247098	0.218751	0.237786
1491	4053	72	CG13252	GM08106	CG13252					0.0538629	0.326004	0.322623	0.352325	0.502155	0.349847	0.511756	0.26876	0.0259358	0.0905954		40289	Dm.1018	3L	77E4	mixed stage embryos, imaginal disks, and adult heads; embryo; ovary; whole body ;
1492	4055	72	CG6091	GM08907	CG6091					-0.058318	0.162243	0.394243	0.015892	0.328452	0.0166539	0.372434	0.452561	0.0193238	0.0785198		39302	Dm.930	3L	68C15	adult testes; mixed stage embryos, imaginal disks, and adult heads; embryo; ovary; testis; fat body ;
1493	4056	72	CG9916	GM09255	CG9916		V	Cyp1	Cyclophilin 1	0.0229061	0.199535	-0.0620954	0.332584	0.49199	0.323548	0.50102	-0.0850016	0.570846	0.386483	||CyP-1||Cyp-1||cyp-1||BcDNA:GM09255||CG9916||Cpy1||Cyp1||cyp1||	32595	Dm.6167	X	14B12	head; embryo; ovary; mixed stage embryos, imaginal disks, and adult heads; fat body; whole body; salivary gland; embryonic 8-12 hr post-fertilization; testis; adult testes ;
1494	4057	65	CG7492	LD12639	CG7492					0.0676313	-0.0210302	-0.00109303	0.801231	0.632813	0.872504	0.674186	-0.0687244	0.578144	0.389438		38859	Dm.22214	3L	66A8	embryo; head; head--brain & sensory organ; mixed stage embryos, imaginal disks, and adult heads; adult testes; embryonic 2 - 14 hours; fat body ;
1495	4065	72	CG7436	GM13220	CG7436			Nmt	N-myristoyl transferase	-0.0456789	-0.0508694	-0.0430483	0.99818	0.680894	0.99818	0.700634	0.0026306	0.98128	0.508575	||Nmt1||dNMT||l(3)j1c7||l(3)j1C7||CG7436||Nmt||	38909	Dm.7798	3L	66B10	adult testes; mixed stage embryos, imaginal disks, and adult heads; embryo; ovary; head ;
1496	4073	72	CG1849	GH02614	CG1849			run	runt	-0.0745401	0.0753527	0.0887069	0.091303	0.394932	0.0883819	0.40623	0.163247	0.0419465	0.114407	||CG1849||1||2||LB5||l(1)B2/13.1||run||l(1)LB9||l(1)AA33||leg||AA33||Runt||P235||l(1)19Ea||lLB5||	33059	Dm.2688	X	19E2	head; embryo; mixed stage embryos, imaginal disks, and adult heads ;
1497	4074	61	CG15012	GH03029	CG15012					0.0314498	0.149425	-0.00346508	0.230531	0.458171	0.320943	0.50102	-0.0349149	0.71635	0.434979		38529	Dm.11264	3L	64B1	mixed stage embryos, imaginal disks, and adult heads; whole body; embryo; head; fat body ;
1498	4075	72	CG17248	GH04664	CG17248			n-syb	n-synaptobrevin	0.0119827	0.00606889	0.0188543	0.988636	0.678299	0.987391	0.698415	0.00687157	0.930192	0.495312	||CG17248||synaptobrevin||Syb62A||n-Syb||n-syb||nSYB||nsyb||Dn-syb||syb||SYB||N-synaptobrevin||n-synaptobrevin||	38196	Dm.2317	3L	62A12	head; mixed stage embryos, imaginal disks, and adult heads; embryo; testis; adult testes ;
1499	4077	57	CG7885	GH07456	CG7885			RpII33	RNA polymerase II 33kD subunit	-0.0315489	0.0364087	-0.0581265	0.214411	0.449092	0.194115	0.451142	-0.0265776	0.782291	0.455	||Rpll33||l(2)34Dg||CG7885||BG:DS00941.10||l(2)br17||RNA polymerase II||RPB3||l(2)k05605||RpII33||rpII33||br17||Pol II||PolII||polII||l34Dg||RNA Pol II||RNA pol II||RNA polII||	34796	Dm.3412	2L	34D6	embryo; head ;
1500	4078	68	CG3223	GH08043	CG3223					-0.04959	-0.0572264	0.109905	0.401357	0.521586	0.41908	0.535612	0.159495	0.148635	0.194933		40947	Dm.11672	3R	84E8	embryo; head; whole body; mixed stage embryos, imaginal disks, and adult heads ;
1501	4079	70	CG8134	GH09650	CG8134					0.0263102	-0.00620195	-0.00780577	0.966326	0.674731	0.965013	0.693951	-0.0341159	0.706826	0.432357		32507	Dm.11360	X	13E8	mixed stage embryos, imaginal disks, and adult heads; ovary; adult testes; head; head--brain & sensory organ ;
1502	4082	72	CG5194	LD39537	CG5194					0.0197503	-0.0705913	-0.170803	0.088581	0.394932	0.0887321	0.40623	-0.190553	0.0242109	0.0881801		39037	Dm.7816	3L	66F1	adult testes; embryo ;
1503	4083	72	CG4036	LD42289	CG4036					-0.0473164	-0.0317692	-0.0713444	0.845848	0.644706	0.84592	0.665956	-0.024028	0.806493	0.462533		34302	Dm.11173	2L	30D1	embryo; mixed stage embryos, imaginal disks, and adult heads; fat body ;
1504	4085	62	CG1115	LD45836	CG1115					-0.0914945	-0.107416	-0.201486	0.797284	0.632543	0.672936	0.615919	-0.109992	0.329938	0.291318		40624	Dm.20142	3R	82F6	embryo; whole body; head; fat body; mixed stage embryos, imaginal disks, and adult heads; ovary ;
1505	4087	66	CG11940	LP01106	CG11940					-0.13116	-0.0797817	0.0739705	0.280458	0.473655	0.3718	0.520458	0.205131	0.0564688	0.129232		33003	Dm.20466	X	18F2-18F4	embryo; whole body; mixed stage embryos, imaginal disks, and adult heads; head ;
1506	4101	70	CG30092	GH03013	CG30092	CG11605		jbug	jitterbug	-0.0116165	0.0393161	-0.0774338	0.77164	0.625849	0.793067	0.653628	-0.0658173	0.589264	0.391874	||filamin||Filamin||shi kong||CG3550||CG11605||CG30092||jbug||AAF46896||CG13525||	43997	Dm.14398	2R	59A3	mixed stage embryos, imaginal disks, and adult heads; head; embryo; whole body; head--brain & sensory organ ;
1507	4105	72	CG10341	GH23387	CG10341					0.00529242	0.152912	0.0819298	0.046696	0.364648	0.0509241	0.383868	0.0766374	0.448245	0.340572		35125	Dm.460	2L	37A1
1508	4106	72	CG5201	GH23534	CG5201			Dad	Daughters against dpp	-0.0134762	-0.0175965	0.0458133	0.577766	0.572798	0.582185	0.582194	0.0592895	0.161597	0.204176	||CG5201||l(3)j1E4||1883||anon-EST:fe1F5||EP3196||DAD||Dad||dad||Dad1||EP(3)3196||	42059	Dm.1598	3R	89E11	mixed stage embryos, imaginal disks, and adult heads; head; embryo ;
1509	4108	69	CG31232	GH24605	CG31232	CG7682				-0.0222231	0.00215017	-0.0275278	0.966233	0.674731	0.894143	0.680064	-0.00530474	0.951844	0.501367	||CG7682||CG7683||EP(3)1037||CG31232||	42215	Dm.7288	3R	91A5-91A6	embryo; mixed stage embryos, imaginal disks, and adult heads; head; whole body ;
1510	4110	63	CG12105	GH26183	CG12105					-0.0167192	-0.000616475	0.030395	0.993855	0.679626	0.9515	0.69057	0.0471142	0.659985	0.415295		38190	Dm.4544	3L	62A12
1511	4111	72	CG3135	GH27042	CG3135			shf	shifted	0.022847	-0.0501084	0.03422	0.776804	0.62692	0.778597	0.648653	0.0113729	0.904457	0.489574		31617	Dm.58	X	6C13	head; mixed stage embryos, imaginal disks, and adult heads ;
1512	4112	61	CG7497	GH27361	CG7497					-0.0766419	0.120709	0.144415	0.069788	0.380116	0.104125	0.411963	0.221057	0.0417253	0.113934	||CHED-related||BcDNA:GH27361||CG7497||	39966	Dm.4260	3L	74E5-74F1	head; ovary; mixed stage embryos, imaginal disks, and adult heads; testis ;
1513	4114	72	CG6398	LD36024	CG6398					-0.00252862	-0.210429	0.00189739	0.057612	0.368364	0.0576943	0.383868	0.00442601	0.939634	0.497925		32761	Dm.6701	X	16D5-16D7	embryo; mixed stage embryos, imaginal disks, and adult heads; whole body; ovary; testis ;
1514	4115	64	CG7012	LD36812	CG7012			nct	nicastrin	-0.0823369	0.0455803	0.139646	0.157512	0.424945	0.147197	0.431981	0.221983	0.0239783	0.087466	||S5A||agro||Nic||nicastrin||Nicastrin||CG7012||nct||Nct||dNicastrin||	42964	Dm.3407	3R	96B1	embryo; mixed stage embryos, imaginal disks, and adult heads; salivary gland; whole body; ovary; fat body; adult testes ;
1515	4117	58	CG9060	LD37736	CG9060			Zpr1		-0.101523	-0.0193121	0.000871274	0.059879	0.369681	0.0671139	0.390607	0.102394	0.290316	0.271165	||CG9060||Zpr1||	31851	Dm.114	X	8D8	embryo; mixed stage embryos, imaginal disks, and adult heads ;
1516	4118	72	CG2961	LD38046	CG2961					0.0191961	-0.00204883	-0.0221243	0.760652	0.622796	0.757068	0.641938	-0.0413204	0.56214	0.382322		31954	Dm.122	X	9B4	embryo; mixed stage embryos, imaginal disks, and adult heads; whole body ;
1517	4120	72	CG7073	LD39266	CG7073			sar1		-0.148661	0.077391	0.158009	0.214959	0.449092	0.211746	0.460748	0.30667	0.0630741	0.137125	||anon-EST:Liang-1.48||CG7073||dsar1||clone 1.48||5712||l(3)05712||sar1||	42615	Dm.1276	3R	94A5-94A6	embryo; mixed stage embryos, imaginal disks, and adult heads; head; ovary; embryonic 8-12 hr post-fertilization; adult testes; head--brain & sensory organ; testis; fat body; whole body ;
1518	4124	72	CG5434	LP10092	CG5434					-0.057878	-0.26182	-0.170752	0.269012	0.469365	0.264128	0.480702	-0.112874	0.219346	0.2379		42439	Dm.1263	3R	92F2	head; embryo; mixed stage embryos, imaginal disks, and adult heads; whole body; adult testes; ovary ;
1519	4125	59	CG1422	SD01505	CG1422			p115		-0.059024	-0.00718723	-0.0570437	0.801545	0.632813	0.821569	0.660497	0.00198031	0.986188	0.509902	||CG1422||dp115||p115||	31698	Dm.4686	X	7C2	embryo; whole body; mixed stage embryos, imaginal disks, and adult heads; ovary; adult testes ;
1520	4127	67	CG3208	SD02309	CG3208			RhoGAP5A		-0.075724	0.0874381	0.0778575	0.475589	0.545968	0.327556	0.503943	0.153581	0.184366	0.21796	||CG3208||RhoGAP5A||	31473	Dm.4631	X	5A8	embryo; embryonic 8-12 hr post-fertilization; mixed stage embryos, imaginal disks, and adult heads ;
1521	4130	63	CG4472	GH18152	CG4472			Idgf1	Imaginal disc growth factor 1	0.14257	-0.000223545	-0.0265289	0.609867	0.580126	0.473927	0.554037	-0.169099	0.367374	0.306449	||Imaginal disc growth factor1||IDGF-1||IDGF||idgf1||Idgf1||IDGF1||CG4472||BG:DS02780.5||	34978	Dm.2253	2L	36A1	head; embryo; whole body; ovary ;
1522	4131	58	GH21596	GH21596						0.0317538	-0.020743	-0.0223473	0.880976	0.656331	0.815472	0.658517	-0.0541011	0.617597	0.401545
1523	4132	69	CG11388	GH22974	CG11388					-0.0966112	0.0850149	0.18706	0.037029	0.357871	0.0505037	0.383868	0.283671	0.00512792	0.0437983		37833	Dm.3867	2R	60B4	head; mixed stage embryos, imaginal disks, and adult heads; head--brain & sensory organ; ovary ;
1524	4133	58	CG5718	GH25972	CG5718					-0.123581	0.0613738	0.142692	0.239212	0.460413	0.27554	0.486575	0.266273	0.0364656	0.108278		39348	Dm.12012	3L	68E3	adult testes; head ;
1525	4136	57	CG6020	GM13757	CG6020					0.122622	0.0609076	0.216259	0.789555	0.63045	0.773534	0.64771	0.0936372	0.629389	0.405255		40272	Dm.7124	3L	77C6	head; embryo; mixed stage embryos, imaginal disks, and adult heads; adult testes; ovary; whole body; testis; head--brain & sensory organ ;
1526	4137	72	CG7069	GH09258	CG7069					-0.0493743	-0.201412	-0.118739	0.25219	0.464284	0.253277	0.476133	-0.0693651	0.322495	0.287187		42621	Dm.14821	3R	94A10	adult testes; head; testis ;
1527	4139	71	CG31343	GH24371	CG31343	CG5839				-0.0275061	-0.194261	-0.150618	0.4821	0.545985	0.384892	0.526262	-0.123112	0.210911	0.233762	||CG31343||CG5839||	326133	Dm.21122	3R	93F8	whole body; embryo; head; mixed stage embryos, imaginal disks, and adult heads ;
1528	4140	71	GH26828	GH26828		CG14775				-0.0443735	-0.0676405	-0.140329	0.889852	0.659084	0.802729	0.655007	-0.0959556	0.412675	0.32627
1529	4141	66	CG8272	LD27656	CG8272					0.076225	-0.239497	-0.177461	0.199819	0.445255	0.146795	0.431981	-0.253686	0.142944	0.191688		35875	Dm.534	2R	44F2-44F3	embryo; head; adult testes; testis; mixed stage embryos, imaginal disks, and adult heads; whole body ;
1530	4142	72	LD29359	LD29359		CG10624				-0.0492948	-0.139613	-0.110303	0.558753	0.568071	0.561515	0.57596	-0.0610083	0.545323	0.376179
1531	4143	72	CG2260	LD41718	CG2260					-0.0373182	-0.195771	-0.0699835	0.353801	0.502155	0.363222	0.517784	-0.0326653	0.769608	0.450943		31732	Dm.12847	X	7D11	embryo; ovary; mixed stage embryos, imaginal disks, and adult heads; head ;
1532	4144	72	CG13425	LD45549	CG13425			bl	bancal	0.0292008	-0.0807612	-0.0451489	0.260319	0.467276	0.258394	0.477232	-0.0743497	0.293312	0.273171	||CG13425||Hrb57A||l(2)k08305||Q18||bl||CG30153||l(2)05056||	43862	Dm.2004	2R	57A7	embryo; mixed stage embryos, imaginal disks, and adult heads; ovary; head; whole body; head--brain & sensory organ; adult testes ;
1533	4145	60	CG3915	GH27039	CG3915			Drl-2	Derailed 2	-0.0685633	-0.0204508	-0.0123526	0.871972	0.652808	0.826022	0.660948	0.0562107	0.549916	0.377951	||DNT-like||Drl-2||CG12463||CG3915||dnl||	36436	Dm.10909	2R	49F1	head; embryo ;
1534	4146	57	CG31663	GH27779	CG31663	CG15359				-0.127101	-0.0380629	0.142671	0.161916	0.429481	0.131921	0.425268	0.269772	0.0497668	0.122532		33363	Dm.11342	2L	22B4	head; mixed stage embryos, imaginal disks, and adult heads; head--brain & sensory organ; embryo ;
1535	4147	65	CG32827	LD26231	CG32827					-0.00431654	0.0821195	0.0433152	0.751125	0.620391	0.619465	0.595259	0.0476318	0.674244	0.419954		318234	Dm.21000	X	18C3
1536	4149	68	CG4266	LD29226	CG4266					0.0421958	-0.0675239	0.0480077	0.576845	0.572729	0.647033	0.606796	0.00581192	0.948668	0.500322		37411	Dm.4151	2R	57C6-57C7	embryo; mixed stage embryos, imaginal disks, and adult heads; fat body; head--brain & sensory organ; head; adult testes ;
1537	4150	68	CG18212	LD29525	CG18212					0.0241534	0.00867129	0.107825	0.592653	0.574522	0.567955	0.577986	0.0836721	0.329502	0.291222		42127	Dm.7290	3R	90C1	embryo; mixed stage embryos, imaginal disks, and adult heads; whole body; head; ovary; adult testes; salivary gland ;
1538	4151	65	CG3409	LD30953	CG3409					-0.0479429	0.182279	0.327251	0.266543	0.468465	0.290285	0.490668	0.375194	0.0116797	0.0643613		35578	Dm.2070	2R	42C5-42C6	embryo; mixed stage embryos, imaginal disks, and adult heads; adult testes; head; whole body ;
1539	4152	60	CG10944	LD31286	CG10944			RpS6	Ribosomal protein S6	-0.0714451	0.0914917	0.0433581	0.420315	0.527859	0.790615	0.653628	0.114803	0.580792	0.389988	||air8||l(1)air8||ribosomal protein S6||pp30||air8||S6||l(1)hen||hen||rps6||rpS6||RpS6||CG10944||DS6||l(1)air8||	31700	Dm.2623	X	7C2	embryo; head; ovary; whole body; adult testes; mixed stage embryos, imaginal disks, and adult heads; fat body; salivary gland; embryonic 8-12 hr post-fertilization; head--brain & sensory organ; testis ;
1540	4154	72	CG17228	GH11848	CG17228			pros	prospero	0.0575788	0.0138482	0.0144833	0.853359	0.647628	0.856201	0.669045	-0.0430955	0.527601	0.370539		41363	Dm.7116	3R	86E2-86E4	mixed stage embryos, imaginal disks, and adult heads; embryo; adult testes; head; head--brain & sensory organ ;
1541	4155	70	CG7814	GH19431	CG7814					0.0182698	-0.0734963	-0.000976973	0.472997	0.544327	0.669088	0.614387	-0.0192468	0.88212	0.484046		43534	Dm.1372	3R	99C5	head; whole body; mixed stage embryos, imaginal disks, and adult heads; adult testes; testis; embryo ;
1542	4161	72	CG8213	LD43328	CG8213					0.0238193	0.306278	0.363925	0.213969	0.449092	0.206238	0.458772	0.340106	0.00655587	0.0500436	||CG8213||c-SP44||SP44||	35902	Dm.537	2R	44F12-45A1	mixed stage embryos, imaginal disks, and adult heads; embryo ;
1543	4164	63	CG8222	SD03187	CG8222			Pvr	PDGF- and VEGF-receptor related	-0.0110173	-0.095305	-0.222538	0.342079	0.496514	0.40689	0.529633	-0.211521	0.162022	0.204605	||VGR1||Vgr1||vgr1||stai||CT24332||CG8222||PVR||Pvr||VEGFR-A||Vegfr-b||Vegfr-c||Vegfr||DmVEGFR||VEGF receptor||	34127	Dm.4698	2L	28F3-28F5	mixed stage embryos, imaginal disks, and adult heads; embryo; head; whole body ;
1544	4167	71	CG7282	LD25641	CG7282					0.0151103	-0.00787391	-0.10837	0.761095	0.622796	0.784121	0.650684	-0.123481	0.281084	0.267242		32879	Dm.214	X	17E6-17E8	embryo; mixed stage embryos, imaginal disks, and adult heads; ovary ;
1545	4172	71	CG13699	RE02096	CG13699					0.0512456	0.159528	0.21553	0.477625	0.545985	0.431696	0.540923	0.164285	0.110561	0.170755		40008	Dm.6220	3L	75C1	embryo ;
1546	4173	72	CG32434	RE02556	CG32434			loner		0.154966	-0.0520859	-0.0406197	0.166343	0.431764	0.16091	0.431981	-0.195586	0.0872762	0.155647	||CG32434||CG10577||CG12980||CG12981||	40327	Dm.1023	3L	78A5-78B1	mixed stage embryos, imaginal disks, and adult heads; embryo; ovary; head; whole body; fat body; adult testes ;
1547	4179	72	CG8583	RE14391	CG8583					0.085531	-0.0298482	0.00954326	0.694664	0.602155	0.69133	0.61974	-0.0759877	0.394158	0.318695		38819	Dm.14937	3L	65F7	embryo; mixed stage embryos, imaginal disks, and adult heads; head; adult testes; whole body; ovary; embryonic 8-12 hr post-fertilization ;
1548	4180	72	CG18290	RE14441	CG18290			Act87E	Actin 87E	0.151543	0.139863	-0.175579	0.128618	0.408642	0.127043	0.422391	-0.327121	0.00202669	0.03187	||E||mus87E||act 87E||Act87E||act87E||CG18290||Actin||actin||	48632	Dm.4869	3R	87E11	adult testes; embryo; head; testis; whole body; ovary; fat body; mixed stage embryos, imaginal disks, and adult heads; head--brain & sensory organ ;
1549	4181	71	CG7930	RE14813	CG7930			TpnC73F	Troponin C at 73F	-0.00219932	0.0435338	0.0381409	0.946769	0.671102	0.776392	0.647755	0.0403402	0.748604	0.444485	||troponin C||CG7930||TnC||TnC73F||TpnC73F||	39916	Dm.2656	3L	73E5	whole body; embryo; mixed stage embryos, imaginal disks, and adult heads ;
1550	4182	70	CG14880	RE15157	CG14880					0.0785562	0.204496	0.210281	0.511978	0.552782	0.655928	0.610031	0.131725	0.163871	0.205764		41986	Dm.6127	3R	89B13	mixed stage embryos, imaginal disks, and adult heads; head; embryo; adult testes ;
1551	4186	72	CG4807	RE25924	CG4807			ab	abrupt	0.0944299	0.268215	0.285279	0.273297	0.470076	0.270888	0.483067	0.190849	0.260265	0.258561	||clueless||ptd||ab||l(2)k02807||clu||CG4807||	34560	Dm.1729	2L	32E2	mixed stage embryos, imaginal disks, and adult heads; embryo; whole body; adult testes ;
1552	4192	70	CG7294	RE28280	CG7294					0.056135	-0.11726	-0.132018	0.684234	0.597747	0.528023	0.566515	-0.188153	0.0890471	0.156755		34470	Dm.5489	2L	32A4	embryo; whole body ;
1553	4194	69	CG11906	RE39769	CG11906					0.068085	0.210643	0.26511	0.63266	0.584701	0.553602	0.574051	0.197024	0.0708171	0.143756		37209	Dm.697	2R	56C6	embryo; ovary ;
1554	4196	65	CG1882	RE40534	CG1882					-0.0311766	-0.0548436	0.142953	0.574145	0.571896	0.532325	0.567468	0.174129	0.228466	0.241777		35733	Dm.18765	2R	43E18	adult testes; embryo; mixed stage embryos, imaginal disks, and adult heads; head; whole body; head--brain & sensory organ; testis ;
1555	4204	72	CG31361	RE56367	CG31361			dpr17		0.133969	0.0294533	-0.0977607	0.427474	0.529343	0.419246	0.535612	-0.23173	0.0215818	0.0833027
1556	4209	70	CG9095	RE70412	CG9095					0.0115466	0.0773667	0.178563	0.401366	0.521586	0.379255	0.524426	0.167016	0.0718072	0.144812	||CG9095||CT26106||	32447	Dm.17415	X	13B1	mixed stage embryos, imaginal disks, and adult heads; embryo; head; whole body ;
1557	4211	72	CG11274	RE71183	CG11274			SRm160		-0.113646	-0.0468093	-0.195172	0.489505	0.547652	0.492626	0.559139	-0.0815264	0.499763	0.360412		39483	Dm.10955	3L	69F6	embryo; mixed stage embryos, imaginal disks, and adult heads; head; head--brain & sensory organ; ovary ;
1558	4215	72	CG14427	RE73396	CG14427					0.182387	0.00683354	-0.0617659	0.323305	0.490937	0.325769	0.502926	-0.244153	0.0147203	0.0695097		31651	Dm.13234	X	6F1	embryo; head ;
1559	4228	72	CG13222	RH32624	CG13222					0.187081	0.0402814	-0.0910116	0.317892	0.488123	0.315119	0.499039	-0.278093	0.0131399	0.0667969		36193	Dm.14040	2R	47E2	mixed stage embryos, imaginal disks, and adult heads; head ;
1560	4231	72	CG4435	RH36332	CG4435			FucTB		-0.328355	0.0161035	-0.294596	0.174533	0.436341	0.166923	0.438141	0.0337587	0.758035	0.447306	||CG4435||Alpha1,3-fucosyltransferase||CT14430||FucTB||	34260	Dm.6605	2L	30B3	testis; embryo; head; fat body; mixed stage embryos, imaginal disks, and adult heads ;
1561	4237	71	CG14419	RH61722	CG14419					-0.00614519	0.116722	0.188367	0.481712	0.545985	0.456561	0.547069	0.194512	0.0464934	0.119832		31276	Dm.5406	X	3C2	head; whole body ;
1562	4239	62	RH63089	RH63089						-0.0429878	-0.0674942	-0.109665	0.735343	0.615626	0.95854	0.693057	-0.0666773	0.636882	0.408145
1563	4240	70	CG13772	RH63339	CG13772			neuroligin	neuroligin	0.0418557	-0.0409108	-0.0225272	0.718612	0.609048	0.575214	0.580813	-0.0643829	0.542216	0.374962	||neuroligin||CG13772||	33962	Dm.2735	2L	27C3-27C4	mixed stage embryos, imaginal disks, and adult heads; head ;
1564	4241	72	CG17736	AT01616	CG17736			schuy	schumacher-levy	-0.0926823	0.00767882	-0.13129	0.494328	0.547905	0.488842	0.559139	-0.0386072	0.690903	0.426109		40184	Dm.7460	3L	76D8	adult testes; testis; head; fat body ;
1565	4249	69	CG4420	AT13091	CG4420					-0.145387	-0.0824583	-0.0353259	0.766606	0.625035	0.792753	0.653628	0.110062	0.391667	0.317218		32616	Dm.5319	X	14C6	ovary; mixed stage embryos, imaginal disks, and adult heads; head; adult testes; embryo; embryonic 8-12 hr post-fertilization; whole body ;
1566	4252	68	CG5993	AT13666	CG5993			os	outstretched	-0.0605959	-0.230109	-0.373095	0.195607	0.445255	0.0695534	0.392484	-0.3125	0.0390614	0.110792	||os||CG5993||upa||small-eye||upd||Upd||UPD||sy||l(1)YC43||sisC||unp||od||Unpaired||unpaired||bdw||l(1)YM55||sis-c||sis-C||odsy||	32813	Dm.1668	X	17A5	adult testes; mixed stage embryos, imaginal disks, and adult heads ;
1567	4253	72	CG9159	AT13922	CG9159			Kr-h2	Kruppel homolog 2	-0.00936296	-0.135767	-0.187652	0.310569	0.484738	0.318573	0.500966	-0.178289	0.0139995	0.0684945	||Kruppel homolog||CG9159||Kr-h||Kr-h2||	33859	Dm.323	2L	26B7-26B8	embryo; mixed stage embryos, imaginal disks, and adult heads; fat body; embryonic 8-12 hr post-fertilization; ovary; whole body; head; adult testes; testis ;
1568	4254	70	CG7619	AT14053	CG7619			Pros54	Proteasome 54kD subunit	-0.0568878	-0.216537	-0.261741	0.669254	0.594688	0.440668	0.543535	-0.204853	0.197	0.225311	||S5a||p54||CG7619||54 kda mu particle subunit of 26S protease||Pros54||dRpn10||mu-54||	40388	Dm.23542	3L	78D5	head; adult testes; embryo; ovary; whole body; mixed stage embryos, imaginal disks, and adult heads; fat body; testis; salivary gland ;
1569	4260	65	CG32686	AT25933	CG32686					-0.0548291	-0.256031	-0.262137	0.193562	0.445255	0.202183	0.455414	-0.207308	0.0788754	0.148389		318153	Dm.20913	X	9B12	adult testes ;
1570	4264	64	CG10845	AT27178	CG10845					-0.0599986	-0.237837	-0.165101	0.11359	0.405953	0.0970997	0.411963	-0.105102	0.270917	0.262556		42978	Dm.4999	3R	96B4-96B5	adult testes; testis ;
1571	4267	72	CG10742	GH15138	CG10742			Tsp3A	Tetraspanin 3A	-0.176943	-0.441024	-0.442964	0.495849	0.548252	0.501823	0.561685	-0.26602	0.022764	0.0855686	||CG10742||Dm.Tsp3A||Tsp3A||EG:BACR7C10.6||BACR7C10.6||	31244	Dm.64	X	3A7	head; mixed stage embryos, imaginal disks, and adult heads ;
1572	4270	72	GH18812	GH18812						0.0255943	0.231004	0.317648	0.061034	0.372308	0.0639844	0.388784	0.292054	0.0859528	0.154525
1573	4271	63	CG11299	GH20113	CG11299					-0.159441	-0.289794	-0.260363	0.481225	0.545985	0.442259	0.543877	-0.100923	0.57262	0.387245	||BcDNA:GH20113||CG11299||BEST:GH20113||	37755	Dm.2037	2R	59F6-59F7	embryo; mixed stage embryos, imaginal disks, and adult heads; whole body; fat body; salivary gland; ovary; head--brain & sensory organ; head; testis ;
1574	4272	64	CG5945	GH20621	CG5945					0.00783379	-0.202549	-0.168376	0.324468	0.490937	0.378007	0.523751	-0.17621	0.0834316	0.151936		34729	Dm.12180	2L	34A11	head; mixed stage embryos, imaginal disks, and adult heads ;
1575	4273	72	CG32498	LP01841	CG32498			dnc	dunce	0.153454	0.0843277	0.109959	0.741666	0.615869	0.740361	0.636893	-0.0434943	0.766099	0.45011	||EG:BACN5I9.2||CG10797||EG:96G10.7||EG:BACN05I09.3||CG32498||dnc||EG:140G11.4||CG10791||CG10792||CG14267||fs(1)M42||CG14268||	31309	Dm.4817	X	3C9-3D1	fat body; embryo; mixed stage embryos, imaginal disks, and adult heads; head; whole body; head--brain & sensory organ; ovary ;
1576	4280	72	CG9396	LP04651	CG9396					-0.0184963	-0.113713	-0.17534	0.202818	0.445255	0.202688	0.455423	-0.156844	0.0358723	0.107347		41156	Dm.14357	3R	85D25	mixed stage embryos, imaginal disks, and adult heads; head; whole body ;
1577	4296	69	CG16782	bs13c03.y1	CG16782					0.33806	0.223567	0.0943434	0.527006	0.557536	0.539192	0.569684	-0.243717	0.0913611	0.158753		31313	Dm.17743	X	3D4	testis; fat body; mixed stage embryos, imaginal disks, and adult heads ;
1583	4323	63	GM04590	GM04590						-0.0956778	-0.0188207	-0.0389811	0.69884	0.603465	0.922464	0.685986	0.0566968	0.734106	0.44032
1584	4325	68	CG11886	GM06606	CG11886			Slbp	Stem-loop binding protein	0.082483	-0.0358925	-0.0357235	0.349668	0.499975	0.381295	0.525041	-0.118206	0.394517	0.31877	||slbp||Slbp||CG11886||dSLPB||dSLBP||	43448	Dm.4801	3R	98F13	ovary; embryo; head; mixed stage embryos, imaginal disks, and adult heads; adult testes ;
1585	4329	72	CG1107	LD15107	CG1107			auxillin		-0.0514886	0.251296	0.254121	0.055928	0.368364	0.0589641	0.383868	0.305609	0.00792886	0.0549523	||Auxilin||auxilin||CG1107||GAK||auxillin||	40527	Dm.9840	3R	82A1	embryo; mixed stage embryos, imaginal disks, and adult heads; salivary gland; head; adult testes; ovary ;
1586	4330	62	CG18497	LD15253	CG18497			spen	split ends	0.00701854	0.00975434	-0.0987289	0.478781	0.545985	0.676811	0.616445	-0.105747	0.370757	0.307795	||E(Sev-CycE)2A||EK2-9||spe||E(Raf)2A||l(2)03350||l(2)k07612||poc||yip1||EY2-7||rhinoceros||l(2)k06805||l(2)k08102||BcDNA:GM01870||E(E2F)2A||spen||136||	44205	Dm.3450	2L	21B2-21B4	mixed stage embryos, imaginal disks, and adult heads; embryo; head--brain & sensory organ; head; adult testes; ovary; whole body; embryonic 8-12 hr post-fertilization ;
1587	4331	66	CG9191	LD15641	CG9191			Klp61F	Kinesin-like protein at 61F	-0.254682	-0.1522	-0.0282919	0.640471	0.586065	0.541426	0.570113	0.22639	0.16572	0.206306	||KRP130||Krp130||kinesin-like protein||Klp61F||	38135	Dm.804	3L	61F4	embryo; mixed stage embryos, imaginal disks, and adult heads; ovary; adult testes ;
1588	4332	58	CG15085	LD15796	CG15085			edl	ETS-domain lacking	0.125017	-0.0467486	0.0593615	0.596403	0.575402	0.608295	0.592832	-0.0656555	0.51904	0.367552	||l(2)k06602||mae||CG15085||	37149	Dm.689	2R	55E6	mixed stage embryos, imaginal disks, and adult heads; embryo ;
1589	4334	58	CG6194	LD17482	CG6194					0.104263	0.0122499	0.0180646	0.423389	0.528192	0.286656	0.489546	-0.0861985	0.491096	0.357235		41868	Dm.2122	3R	88F1	embryo; salivary gland; head; whole body ;
1590	4336	71	CG10648	LD18882	CG10648					-0.00945901	-0.219188	-0.213797	0.090793	0.394932	0.166094	0.437652	-0.204338	0.0983533	0.163684		31818	Dm.2116	X	8B7	embryo; ovary; head ;
1591	4337	72	CG3132	HL01076	CG3132			Ect3		-0.0270424	-0.176607	-0.167816	0.21768	0.450818	0.218577	0.464276	-0.140774	0.135212	0.187142	||CG3132||Beta-galactosidase||Ect3||	41457	Dm.22982	3R	87A4	salivary gland; mixed stage embryos, imaginal disks, and adult heads; embryo; head; head--brain & sensory organ; ovary ;
1592	4338	72	CG17735	HL01545	CG17735					-0.118987	0.21094	0.278041	0.064246	0.37524	0.0640284	0.388784	0.397028	0.028205	0.0945147		40596	Dm.17189	3R	82D5-82D6
1593	4341	61	CG10220	LD17611	CG10220					0.0922568	-0.00573133	0.0025464	0.951573	0.671459	0.45711	0.547216	-0.0897104	0.376711	0.310794		36657	Dm.11010	2R	51C5	embryo; mixed stage embryos, imaginal disks, and adult heads; adult testes; head ;
1594	4343	62	CG9258	LD02379	CG9258			nrv1	nervana 1	0.0936178	0.161949	0.00938292	0.635272	0.584701	0.620449	0.595259	-0.0842349	0.352235	0.298977	||Na,K-ATPase||CG9258||Na+||	33952	Dm.4821	2L	27B1	embryo; mixed stage embryos, imaginal disks, and adult heads; head; embryonic 8-12 hr post-fertilization; ovary; whole body ;
1595	4345	72	CG8552	LD21041	CG8552					-0.198843	0.355838	0.365936	0.012468	0.328452	0.0109975	0.372434	0.564779	0.000352113	0.0137916	||CG14278||CG8552||	34109	Dm.11988	2L	28E7-28E8	mixed stage embryos, imaginal disks, and adult heads; embryo; fat body; head; adult testes; whole body; testis ;
1596	4346	62	CG9990	LD15982	CG9990					-0.0522683	0.0985215	0.130077	0.56443	0.568721	0.405687	0.529633	0.182346	0.208064	0.23264		43391	Dm.16358	3R	98E1-98E2	mixed stage embryos, imaginal disks, and adult heads; head--brain & sensory organ; head; embryo; whole body ;
1597	4347	72	CG3479	LD14119	CG3479			osp	outspread	-0.0338804	-0.0306041	0.10648	0.413591	0.523804	0.411578	0.530596	0.14036	0.148036	0.194874	||BG:DS01486.5||CG3479||BG:DS01486.7||osp||v(2)rJ571||alw||l(2)rJ571||BG:DS07721.2||arc-like wing||	34850	Dm.2714	2L	35B3-35B4	mixed stage embryos, imaginal disks, and adult heads; embryo; whole body; salivary gland ;
1598	4348	70	CG3838	LD04047	CG3838					-0.154163	0.256323	0.364525	0.030517	0.347351	0.0625623	0.388784	0.518688	0.0107459	0.061867		34275	Dm.2108	2L	30B12	embryo; mixed stage embryos, imaginal disks, and adult heads; salivary gland ;
1599	4350	72	CG3421	LD10379	CG3421			RhoGAP93B		0.157373	0.0879763	0.0794325	0.237946	0.459381	0.241602	0.47551	-0.0779408	0.455691	0.343242		42496	Dm.11758	3R	93B10-93B12	mixed stage embryos, imaginal disks, and adult heads; embryo; head; salivary gland ;
1600	4351	72	CG2762	LD12631	CG2762			ush	u-shaped	0.0266531	0.0330061	-0.100695	0.466079	0.541197	0.468928	0.550987	-0.127348	0.284688	0.268426	||ush||Ush||l(2)19||ushaped||CG2762||FOG||u-sh||	33225	Dm.4716	2L	21D3-21D4	mixed stage embryos, imaginal disks, and adult heads; embryo ;
1601	4353	62	CG2910	GH11110	CG2910			nito	spenito	-0.120552	-0.108486	0.0375049	0.270877	0.469365	0.481754	0.556746	0.158057	0.261608	0.259097	||nito||Dm44A/spenito||BcDNA:GH11110||cg2910||CG2910||DmSSp||	35756	Dm.2130	2R	43F8-43F9	embryo; mixed stage embryos, imaginal disks, and adult heads; head; ovary ;
1603	4365	71	CG13631	GH19356	CG13631					0.0624626	-0.0521601	-0.0498273	0.327473	0.49199	0.405246	0.529633	-0.11229	0.160291	0.203279		50073	Dm.3881	3R	96A20	head; mixed stage embryos, imaginal disks, and adult heads; embryo; whole body ;
1604	4367	62	CG17377	GH22881	CG17377					-0.0804647	0.0411079	0.000474066	0.727215	0.611964	0.622428	0.596216	0.0809388	0.581651	0.390101		33954	Dm.19552	2L	27B1	testis; adult testes; head; whole body ;
1605	4370	66	GH14469	GH14469	CR32957					0.0716626	-0.187229	-0.228845	0.052864	0.366968	0.0748709	0.396204	-0.300508	0.00484124	0.0429081		251884	Dm.6969	2L	38D2	head ;
1606	4373	72	CG8501	HL07915	CG8501					0.0196516	-0.207574	-0.0772444	0.065356	0.377374	0.0643681	0.388784	-0.0968959	0.394516	0.31877		36347	Dm.579	2R	49A1	head--brain & sensory organ; whole body ;
1607	4379	66	CG3078	GH06335	CG3078					-0.00252704	-0.0874142	-0.0894934	0.454759	0.537272	0.439943	0.543535	-0.0869664	0.264338	0.26066	||CG3078||EG:30B8.6||	31211	Dm.11027	X	2F2	embryo; head ;
1608	4385	72	CG31670	GH14092	CG31670	CG7312				-0.00229563	0.0919592	0.13319	0.307532	0.48339	0.305171	0.494414	0.135486	0.15962	0.20275
1609	4388	72	CG11121	GH15741	CG11121			so	sine oculis	-0.0449787	-0.00989446	0.0841845	0.284881	0.475802	0.286851	0.489546	0.129163	0.170516	0.209787	||CG11121||Drl||mda||So||so||somda||med||ami||old||	35662	Dm.4727	2R	43C1	mixed stage embryos, imaginal disks, and adult heads; head; embryo; adult testes ;
[truncated: 3,142 more rows]
