# Supplementary material for: Thermal evolution of gene expression profiles in Drosophila subobscura
Source: BMC Evol Biol. 2007 Mar 19;7:42. doi: 10.1186/1471-2148-7-42 (PMC1847442; doi:10.1186/1471-2148-7-42)
Supplement: Additional file 2 — Molecular function GO categories for the differentially expressed genes. Analysis of functional categories defined by the Gene Ontology project [36] using the GOToolBox [37]. [file 1471-2148-7-42-S2.xls]

## Sheet: GO categories
Additional file 2: Molecular function Gene Ontology categories
Over-represented
Under-represented
GO_ID	LEVEL(S)	TERM	Reference set count	Freq in Reference	Dataset count	Freq in dataset	p-value	Genes in dataset
GO:0007015	9	actin filament organization	4	0.004	2	0.0303	0.0230787	CG3618,CG13503
GO:0005975	5	carbohydrate metabolism	85	0.086	10	0.1515	0.0283208	CG32026,CG13643,CG31973,CG1213,CG4630,CG10688,CG7362,CG11537,CG30463,CG2989
GO:0007154	3	cell communication	124	0.1255	13	0.197	0.0302597	CG10011,CG32560,CG4656,CG11099,CG6498,CG3618,CG12236,CG12869,CG11063,CG31814,CG4655,CG9389,CG2989
GO:0005976	6	polysaccharide metabolism	23	0.0233	4	0.0606	0.0464107	CG13643,CG31973,CG30463,CG2989
GO:0006355	8	regulation of transcription, DNA-dependent	69	0.0698	8	0.1212	0.0469648	CG32601,CG12236,CG15105,CG11063,CG10959,CG17836,CG7372,CG3065
GO:0006351	7	transcription, DNA-dependent	82	0.083	9	0.1364	0.0479059	CG14216,CG32601,CG12236,CG15105,CG11063,CG10959,CG17836,CG7372,CG3065
GO:0019219	6	regulation of nucleobase, nucleoside, nucleotide and nucleic acid metabolism	70	0.0709	8	0.1212	0.0496783	CG32601,CG12236,CG15105,CG11063,CG10959,CG17836,CG7372,CG3065
GO:0045449	7	regulation of transcription	70	0.0709	8	0.1212	0.0496783	CG32601,CG12236,CG15105,CG11063,CG10959,CG17836,CG7372,CG3065
GO:0044264	6,7	cellular polysaccharide metabolism	14	0.0142	3	0.0455	0.0500449	CG13643,CG31973,CG2989
GO:0006030	9,7,8,10	chitin metabolism	14	0.0142	3	0.0455	0.0500449	CG13643,CG31973,CG2989
GO:0008360	6,5	regulation of cell shape	6	0.0061	2	0.0303	0.050432	CG3618,CG13503
GO:0016337	5	cell-cell adhesion	6	0.0061	2	0.0303	0.050432	CG31814,CG4655
GO:0044262	6	cellular carbohydrate metabolism	46	0.0466	6	0.0909	0.0509381	CG32026,CG13643,CG31973,CG10688,CG7362,CG2989
GO:0007165	4	signal transduction	98	0.0992	10	0.1515	0.0548301	CG10011,CG32560,CG4656,CG11099,CG6498,CG11063,CG31814,CG4655,CG9389,CG2989
GO:0006350	6	transcription	85	0.086	9	0.1364	0.0553733	CG14216,CG32601,CG12236,CG15105,CG11063,CG10959,CG17836,CG7372,CG3065
GO:0007155	4	cell adhesion	25	0.0253	4	0.0606	0.058051	CG3618,CG12869,CG31814,CG4655
GO:0006644	7,8	phospholipid metabolism	15	0.0152	3	0.0455	0.0585099	CG4825,CG3376,CG9389
GO:0006040	6,7	amino sugar metabolism	15	0.0152	3	0.0455	0.0585099	CG13643,CG31973,CG2989
GO:0006041	7,8	glucosamine metabolism	15	0.0152	3	0.0455	0.0585099	CG13643,CG31973,CG2989
GO:0006044	8,9	N-acetylglucosamine metabolism	15	0.0152	3	0.0455	0.0585099	CG13643,CG31973,CG2989
GO:0006643	6,7	membrane lipid metabolism	15	0.0152	3	0.0455	0.0585099	CG4825,CG3376,CG9389
GO:0006357	9	regulation of transcription from RNA polymerase II promoter	49	0.0496	6	0.0909	0.0624073	CG12236,CG15105,CG11063,CG10959,CG7372,CG3065
GO:0019222	4	regulation of metabolism	75	0.0759	8	0.1212	0.0640147	CG32601,CG12236,CG15105,CG11063,CG10959,CG17836,CG7372,CG3065
GO:0031323	5	regulation of cellular metabolism	75	0.0759	8	0.1212	0.0640147	CG32601,CG12236,CG15105,CG11063,CG10959,CG17836,CG7372,CG3065
GO:0030036	8	actin cytoskeleton organization and biogenesis	7	0.0071	2	0.0303	0.0660033	CG3618,CG13503
GO:0030029	7	actin filament-based process	7	0.0071	2	0.0303	0.0660033	CG3618,CG13503
GO:0000902	5,4	cellular morphogenesis	7	0.0071	2	0.0303	0.0660033	CG3618,CG13503
GO:0019673	9,7,10	GDP-mannose metabolism	1	0.001	1	0.0152	0.0668016	CG10688
GO:0030149	8,9	sphingolipid catabolism	1	0.001	1	0.0152	0.0668016	CG3376
GO:0006659	10,9,11	phosphatidylserine biosynthesis	1	0.001	1	0.0152	0.0668016	CG4825
GO:0006013	8,9	mannose metabolism	1	0.001	1	0.0152	0.0668016	CG10688
GO:0015695	7,8	organic cation transport	1	0.001	1	0.0152	0.0668016	CG31530
GO:0006665	7,8	sphingolipid metabolism	1	0.001	1	0.0152	0.0668016	CG3376
GO:0016339	6	calcium-dependent cell-cell adhesion	1	0.001	1	0.0152	0.0668016	CG4655
GO:0007156	6	homophilic cell adhesion	1	0.001	1	0.0152	0.0668016	CG4655
GO:0006658	9,10	phosphatidylserine metabolism	1	0.001	1	0.0152	0.0668016	CG4825
GO:0044242	6,7	cellular lipid catabolism	1	0.001	1	0.0152	0.0668016	CG3376
GO:0009226	6,7	nucleotide-sugar biosynthesis	1	0.001	1	0.0152	0.0668016	CG10688
GO:0051058	8,7,6	negative regulation of small GTPase mediated signal transduction	1	0.001	1	0.0152	0.0668016	CG32560
GO:0042493	6	response to drug	1	0.001	1	0.0152	0.0668016	CG11537
GO:0006684	8,9	sphingomyelin metabolism	1	0.001	1	0.0152	0.0668016	CG3376
GO:0046466	7,8	membrane lipid catabolism	1	0.001	1	0.0152	0.0668016	CG3376
GO:0051056	7,6,5	regulation of small GTPase mediated signal transduction	1	0.001	1	0.0152	0.0668016	CG32560
GO:0006743	8	ubiquinone metabolism	1	0.001	1	0.0152	0.0668016	CG9249
GO:0009395	8,9	phospholipid catabolism	1	0.001	1	0.0152	0.0668016	CG3376
GO:0009298	10,11,7,8	GDP-mannose biosynthesis	1	0.001	1	0.0152	0.0668016	CG10688
GO:0006685	9,10	sphingomyelin catabolism	1	0.001	1	0.0152	0.0668016	CG3376
GO:0015904	6,7,8	tetracycline transport	1	0.001	1	0.0152	0.0668016	CG11537
GO:0015893	5,6,7	drug transport	1	0.001	1	0.0152	0.0668016	CG11537
GO:0046578	8,7,6	regulation of Ras protein signal transduction	1	0.001	1	0.0152	0.0668016	CG32560
GO:0046580	9,8,7	negative regulation of Ras protein signal transduction	1	0.001	1	0.0152	0.0668016	CG32560
GO:0019307	9,10	mannose biosynthesis	1	0.001	1	0.0152	0.0668016	CG10688
GO:0008643	5,6	carbohydrate transport	16	0.0162	3	0.0455	0.0673495	CG1213,CG4630,CG11537
GO:0006366	8	transcription from RNA polymerase II promoter	63	0.0638	7	0.1061	0.0674225	CG14216,CG12236,CG15105,CG11063,CG10959,CG7372,CG3065
GO:0050794	3	regulation of cellular process	105	0.1063	10	0.1515	0.0715451	CG32560,CG32707,CG32601,CG12236,CG15105,CG11063,CG10959,CG17836,CG7372,CG3065
GO:0009987	2	cellular process	832	0.8421	59	0.8939	0.0736083	CG32026,CG14216,CG5064,CG9706,CG10011,CG7280,CG8773,CG4825,CG13643,CG10754,CG32560,CG8552,CG31973,CG1213,CG4630,CG4656,CG11099,CG10688,CG7362,CG32744,CG32707,CG6498,CG6045,CG6746,CG1632,CG3618,CG11537,CG17273,CG17930,CG2095,CG3376,CG32601,CG31411,CG12236,CG30463,CG13503,CG7180,CG15105,CG3121,CG12869,CG11063,CG31814,CG31530,CG8636,CG4655,CG9249,CG10898,CG10959,CG7375,CG32810,CG31728,CG1275,CG9389,…
GO:0007275	2	development	53	0.0536	6	0.0909	0.0786388	CG1632,CG3618,CG12236,CG13503,CG1358,CG12869
GO:0050789	2	regulation of biological process	111	0.1123	10	0.1515	0.0861742	CG32560,CG32707,CG32601,CG12236,CG15105,CG11063,CG10959,CG17836,CG7372,CG3065
GO:0006807	4	nitrogen compound metabolism	58	0.0587	6	0.0909	0.0994411	CG32026,CG7280,CG13643,CG31973,CG8839,CG2989
GO:0051244	4	regulation of cellular physiological process	102	0.1032	9	0.1364	0.100633	CG32707,CG32601,CG12236,CG15105,CG11063,CG10959,CG17836,CG7372,CG3065
GO:0050791	3	regulation of physiological process	102	0.1032	9	0.1364	0.100633	CG32707,CG32601,CG12236,CG15105,CG11063,CG10959,CG17836,CG7372,CG3065
GO:0008283	4	cell proliferation	33	0.0334	4	0.0606	0.110045	CG15105,CG10959,CG7372,CG3065
GO:0006139	5	nucleobase, nucleoside, nucleotide and nucleic acid metabolism	188	0.1903	14	0.2121	0.111413	CG14216,CG10754,CG10688,CG6045,CG17273,CG32601,CG12236,CG15105,CG11063,CG10898,CG10959,CG17836,CG7372,CG3065
GO:0009653	3	morphogenesis	10	0.0101	2	0.0303	0.115496	CG3618,CG13503
GO:0050875	3	cellular physiological process	772	0.7814	52	0.7879	0.122384	CG32026,CG14216,CG5064,CG9706,CG7280,CG8773,CG4825,CG13643,CG10754,CG8552,CG31973,CG1213,CG4630,CG10688,CG7362,CG32744,CG32707,CG6498,CG6045,CG6746,CG1632,CG3618,CG11537,CG17273,CG17930,CG2095,CG3376,CG32601,CG31411,CG12236,CG30463,CG13503,CG7180,CG15105,CG3121,CG11063,CG31530,CG8636,CG9249,CG10898,CG10959,CG7375,CG32810,CG31728,CG1275,CG9389,CG17184,CG17836,CG2989,CG7372,CG3065,CG8213
GO:0046364	7,8	monosaccharide biosynthesis	2	0.002	1	0.0152	0.124805	CG10688
GO:0019319	8,9	hexose biosynthesis	2	0.002	1	0.0152	0.124805	CG10688
GO:0016042	5,6	lipid catabolism	2	0.002	1	0.0152	0.124805	CG3376
GO:0048278	6,7	vesicle docking	2	0.002	1	0.0152	0.124805	CG2095
GO:0046165	6	alcohol biosynthesis	2	0.002	1	0.0152	0.124805	CG10688
GO:0006904	7,8	vesicle docking during exocytosis	2	0.002	1	0.0152	0.124805	CG2095
GO:0009225	6	nucleotide-sugar metabolism	2	0.002	1	0.0152	0.124805	CG10688
GO:0009966	5,4	regulation of signal transduction	2	0.002	1	0.0152	0.124805	CG32560
GO:0007010	6	cytoskeleton organization and biogenesis	39	0.0395	4	0.0606	0.147702	CG3618,CG13503,CG3121,CG17184
GO:0016043	4	cell organization and biogenesis	97	0.0982	7	0.1061	0.159598	CG5064,CG8552,CG3618,CG2095,CG13503,CG3121,CG17184
GO:0007265	7	Ras protein signal transduction	3	0.003	1	0.0152	0.174866	CG32560
GO:0046474	9,8,10	glycerophospholipid biosynthesis	3	0.003	1	0.0152	0.174866	CG4825
GO:0007530	3	sex determination	3	0.003	1	0.0152	0.174866	CG12236
GO:0006614	12,10,8,11,9	SRP-dependent cotranslational protein targeting to membrane	3	0.003	1	0.0152	0.174866	CG5064
GO:0006650	8,9	glycerophospholipid metabolism	3	0.003	1	0.0152	0.174866	CG4825
GO:0045045	5,6	secretory pathway	14	0.0142	2	0.0303	0.17809	CG5064,CG2095
GO:0046903	5	secretion	14	0.0142	2	0.0303	0.17809	CG5064,CG2095
GO:0006091	5	generation of precursor metabolites and energy	71	0.0719	5	0.0758	0.187746	CG32026,CG7280,CG7362,CG6045,CG1275
GO:0016311	7	dephosphorylation	15	0.0152	2	0.0303	0.191986	CG7180,CG9389
GO:0009056	4	catabolism	50	0.0506	4	0.0606	0.195884	CG32026,CG7280,CG7362,CG3376
GO:0006996	5	organelle organization and biogenesis	52	0.0526	4	0.0606	0.200818	CG3618,CG13503,CG3121,CG17184
GO:0019318	7,8	hexose metabolism	16	0.0162	2	0.0303	0.20498	CG10688,CG7362
GO:0006092	7	main pathways of carbohydrate metabolism	16	0.0162	2	0.0303	0.20498	CG32026,CG7362
GO:0009308	5	amine metabolism	55	0.0557	4	0.0606	0.205924	CG32026,CG13643,CG31973,CG2989
GO:0016192	5,6	vesicle-mediated transport	17	0.0172	2	0.0303	0.217015	CG8552,CG2095
GO:0016051	7,6	carbohydrate biosynthesis	4	0.004	1	0.0152	0.217769	CG10688
GO:0006612	10,8,9	protein targeting to membrane	4	0.004	1	0.0152	0.217769	CG5064
GO:0045047	10,8,6,9,7	protein targeting to ER	4	0.004	1	0.0152	0.217769	CG5064
GO:0007610	2	behavior	4	0.004	1	0.0152	0.217769	CG17184
GO:0051674	4	localization of cell	4	0.004	1	0.0152	0.217769	CG17184
GO:0040011	4	locomotion	4	0.004	1	0.0152	0.217769	CG17184
GO:0006367	9	transcription initiation from RNA polymerase II promoter	4	0.004	1	0.0152	0.217769	CG14216
GO:0006813	8,9	potassium ion transport	4	0.004	1	0.0152	0.217769	CG32810
GO:0007626	3	locomotory behavior	4	0.004	1	0.0152	0.217769	CG17184
GO:0006928	5,4	cell motility	4	0.004	1	0.0152	0.217769	CG17184
GO:0006352	8	transcription initiation	4	0.004	1	0.0152	0.217769	CG14216
GO:0006613	11,9,7,10,8	cotranslational protein targeting to membrane	4	0.004	1	0.0152	0.217769	CG5064
GO:0007242	5	intracellular signaling cascade	42	0.0425	3	0.0455	0.236144	CG32560,CG6498,CG9389
GO:0006118	6,5	electron transport	44	0.0445	3	0.0455	0.237334	CG7280,CG6045,CG1275
GO:0015980	6	energy derivation by oxidation of organic compounds	19	0.0192	2	0.0303	0.238062	CG32026,CG7362
GO:0006790	5	sulfur metabolism	5	0.0051	1	0.0152	0.254229	CG7280
GO:0006887	6,7	exocytosis	5	0.0051	1	0.0152	0.254229	CG2095
GO:0006800	5	oxygen and reactive oxygen species metabolism	5	0.0051	1	0.0152	0.254229	CG6045
GO:0005996	6,7	monosaccharide metabolism	21	0.0213	2	0.0303	0.254995	CG10688,CG7362
GO:0007267	4	cell-cell signaling	21	0.0213	2	0.0303	0.254995	CG12236,CG2989
GO:0007186	6	G-protein coupled receptor protein signaling pathway	25	0.0253	2	0.0303	0.276877	CG32560,CG11099
GO:0006066	5	alcohol metabolism	26	0.0263	2	0.0303	0.280016	CG10688,CG7362
GO:0006858	5,6	extracellular transport	26	0.0263	2	0.0303	0.280016	CG4630,CG31530
GO:0007243	6	protein kinase cascade	6	0.0061	1	0.0152	0.284902	CG32560
GO:0006733	7	oxidoreduction coenzyme metabolism	6	0.0061	1	0.0152	0.284902	CG9249
GO:0000165	7	MAPKKK cascade	6	0.0061	1	0.0152	0.284902	CG32560
GO:0006096	10,11,8	glycolysis	6	0.0061	1	0.0152	0.284902	CG7362
GO:0009060	8	aerobic respiration	7	0.0071	1	0.0152	0.310385	CG32026
GO:0009109	7	coenzyme catabolism	7	0.0071	1	0.0152	0.310385	CG32026
GO:0046356	8	acetyl-CoA catabolism	7	0.0071	1	0.0152	0.310385	CG32026
GO:0045333	7	cellular respiration	7	0.0071	1	0.0152	0.310385	CG32026
GO:0008654	8,7,9	phospholipid biosynthesis	7	0.0071	1	0.0152	0.310385	CG4825
GO:0046467	7,6,8	membrane lipid biosynthesis	7	0.0071	1	0.0152	0.310385	CG4825
GO:0051187	6	cofactor catabolism	7	0.0071	1	0.0152	0.310385	CG32026
GO:0006099	9,8	tricarboxylic acid cycle	7	0.0071	1	0.0152	0.310385	CG32026
GO:0006084	7	acetyl-CoA metabolism	8	0.0081	1	0.0152	0.331222	CG32026
GO:0007399	4	nervous system development	8	0.0081	1	0.0152	0.331222	CG12869
GO:0006974	5	response to DNA damage stimulus	8	0.0081	1	0.0152	0.331222	CG10898
GO:0006281	7,6	DNA repair	8	0.0081	1	0.0152	0.331222	CG10898
GO:0009719	4	response to endogenous stimulus	8	0.0081	1	0.0152	0.331222	CG10898
GO:0007398	4	ectoderm development	8	0.0081	1	0.0152	0.331222	CG12869
GO:0009100	7	glycoprotein metabolism	9	0.0091	1	0.0152	0.34791	CG30463
GO:0016052	6	carbohydrate catabolism	9	0.0091	1	0.0152	0.34791	CG7362
GO:0044275	7	cellular carbohydrate catabolism	9	0.0091	1	0.0152	0.34791	CG7362
GO:0043413	7	biopolymer glycosylation	9	0.0091	1	0.0152	0.34791	CG30463
GO:0008652	7,8	amino acid biosynthesis	9	0.0091	1	0.0152	0.34791	CG32026
GO:0046365	7,8	monosaccharide catabolism	9	0.0091	1	0.0152	0.34791	CG7362
GO:0006486	9,8	protein amino acid glycosylation	9	0.0091	1	0.0152	0.34791	CG30463
GO:0009101	8,7	glycoprotein biosynthesis	9	0.0091	1	0.0152	0.34791	CG30463
GO:0006470	8	protein amino acid dephosphorylation	9	0.0091	1	0.0152	0.34791	CG7180
GO:0046164	6	alcohol catabolism	9	0.0091	1	0.0152	0.34791	CG7362
GO:0006144	7	purine base metabolism	9	0.0091	1	0.0152	0.34791	CG6045
GO:0019320	8,9	hexose catabolism	9	0.0091	1	0.0152	0.34791	CG7362
GO:0006007	9,10	glucose catabolism	9	0.0091	1	0.0152	0.34791	CG7362
GO:0007017	7	microtubule-based process	10	0.0101	1	0.0152	0.360901	CG3121
GO:0006006	8,9	glucose metabolism	10	0.0101	1	0.0152	0.360901	CG7362
GO:0007264	6	small GTPase mediated signal transduction	10	0.0101	1	0.0152	0.360901	CG32560
GO:0009309	6,7	amine biosynthesis	11	0.0111	1	0.0152	0.370606	CG32026
GO:0044271	6,5	nitrogen compound biosynthesis	11	0.0111	1	0.0152	0.370606	CG32026
GO:0006413	9,8	translational initiation	11	0.0111	1	0.0152	0.370606	CG8636
GO:0009112	6	nucleobase metabolism	11	0.0111	1	0.0152	0.370606	CG6045
GO:0006164	7,8	purine nucleotide biosynthesis	12	0.0121	1	0.0152	0.377399	CG17273
GO:0006163	7	purine nucleotide metabolism	12	0.0121	1	0.0152	0.377399	CG17273
GO:0030001	7,8	metal ion transport	12	0.0121	1	0.0152	0.377399	CG32810
GO:0046483	5	heterocycle metabolism	13	0.0132	1	0.0152	0.38162	CG6045
GO:0048731	3	system development	13	0.0132	1	0.0152	0.38162	CG12869
GO:0042221	5	response to chemical stimulus	14	0.0142	1	0.0152	0.383577	CG11537
GO:0008150	1	biological_process	988	1	66	1	1	CG32026,CG14216,CG5064,CG9706,CG10011,CG31182,CG7280,CG8773,CG4825,CG13643,CG10754,CG32560,CG8552,CG31973,CG1213,CG4630,CG4656,CG11099,CG10688,CG7362,CG32744,CG32707,CG31321,CG4285,CG6498,CG6045,CG6746,CG1632,CG3618,CG11537,CG17273,CG17930,CG2095,CG3376,CG32601,CG31411,CG12236,CG30463,CG13503,CG7180,CG1358,CG15105,CG3121,CG12869,CG11063,CG31814,CG31530,CG8636,CG4655,CG9249,CG32341,CG10898,CG10959…
GO:0000074	5	regulation of progression through cell cycle	15	0.0152	1	0.0152	0.383549	CG32707
GO:0006725	5	aromatic compound metabolism	15	0.0152	1	0.0152	0.383549	CG6045
GO:0015672	7,8	monovalent inorganic cation transport	15	0.0152	1	0.0152	0.383549	CG32810
GO:0000375	9	RNA splicing, via transesterification reactions	16	0.0162	1	0.0152	0.381789	CG10754
GO:0000398	9,11	nuclear mRNA splicing, via spliceosome	16	0.0162	1	0.0152	0.381789	CG10754
GO:0009165	6,7	nucleotide biosynthesis	16	0.0162	1	0.0152	0.381789	CG17273
GO:0000377	10	RNA splicing, via transesterification reactions with bulged adenosine as nucleophile	16	0.0162	1	0.0152	0.381789	CG10754
GO:0000279	5	M phase	17	0.0172	1	0.0152	0.378524	CG32707
GO:0000087	6	M phase of mitotic cell cycle	17	0.0172	1	0.0152	0.378524	CG32707
GO:0000278	5	mitotic cell cycle	17	0.0172	1	0.0152	0.378524	CG32707
GO:0043037	8,7	translation	17	0.0172	1	0.0152	0.378524	CG8636
GO:0007067	7	mitosis	17	0.0172	1	0.0152	0.378524	CG32707
GO:0008380	8	RNA splicing	17	0.0172	1	0.0152	0.378524	CG10754
GO:0008610	6,5,7	lipid biosynthesis	17	0.0172	1	0.0152	0.378524	CG4825
GO:0019226	5	transmission of nerve impulse	18	0.0182	1	0.0152	0.37396	CG12236
GO:0009628	4	response to abiotic stimulus	18	0.0182	1	0.0152	0.37396	CG11537
GO:0050877	4	neurophysiological process	19	0.0192	1	0.0152	0.368285	CG12236
GO:0006950	4	response to stress	19	0.0192	1	0.0152	0.368285	CG10898
GO:0006259	6	DNA metabolism	22	0.0223	1	0.0152	0.34617	CG10898
GO:0030163	6,7	protein catabolism	22	0.0223	1	0.0152	0.34617	CG7280
GO:0006820	6,7	anion transport	22	0.0223	1	0.0152	0.34617	CG4630
GO:0043285	5,6	biopolymer catabolism	22	0.0223	1	0.0152	0.34617	CG7280
GO:0016567	9	protein ubiquitination	23	0.0233	1	0.0152	0.337553	CG15105
GO:0009117	6	nucleotide metabolism	23	0.0233	1	0.0152	0.337553	CG17273
GO:0009888	3	tissue development	24	0.0243	1	0.0152	0.328504	CG12869
GO:0006397	8	mRNA processing	24	0.0243	1	0.0152	0.328504	CG10754
GO:0016071	7	mRNA metabolism	25	0.0253	1	0.0152	0.319119	CG10754
GO:0006605	9,7,8	protein targeting	25	0.0253	1	0.0152	0.319119	CG5064
GO:0050874	3	organismal physiological process	28	0.0283	1	0.0152	0.289749	CG12236
GO:0007049	4	cell cycle	28	0.0283	1	0.0152	0.289749	CG32707
GO:0006468	8	protein amino acid phosphorylation	32	0.0324	2	0.0303	0.282426	CG6498,CG6746
GO:0006732	6	coenzyme metabolism	33	0.0334	2	0.0303	0.28052	CG32026,CG9249
GO:0009057	5	macromolecule catabolism	33	0.0334	2	0.0303	0.28052	CG7280,CG7362
GO:0051186	5	cofactor metabolism	36	0.0364	2	0.0303	0.271766	CG32026,CG9249
GO:0007166	5	cell surface receptor linked signal transduction	37	0.0374	2	0.0303	0.267981	CG32560,CG11099
GO:0006396	7	RNA processing	32	0.0324	1	0.0152	0.250048	CG10754
GO:0044265	6	cellular macromolecule catabolism	32	0.0324	1	0.0152	0.250048	CG7362
GO:0006412	7,6	protein biosynthesis	42	0.0425	2	0.0303	0.244353	CG30463,CG8636
GO:0009059	6,5	macromolecule biosynthesis	46	0.0466	3	0.0455	0.236912	CG10688,CG30463,CG8636
GO:0006886	8,6,7	intracellular protein transport	46	0.0466	3	0.0455	0.236912	CG5064,CG8552,CG2095
GO:0044255	5,6	cellular lipid metabolism	46	0.0466	3	0.0455	0.236912	CG4825,CG3376,CG9389
GO:0045184	5	establishment of protein localization	48	0.0486	3	0.0455	0.23502	CG5064,CG8552,CG2095
GO:0044248	5	cellular catabolism	48	0.0486	3	0.0455	0.23502	CG32026,CG7362,CG3376
GO:0015031	5,6	protein transport	48	0.0486	3	0.0455	0.23502	CG5064,CG8552,CG2095
GO:0008104	4	protein localization	48	0.0486	3	0.0455	0.23502	CG5064,CG8552,CG2095
GO:0006512	8	ubiquitin cycle	45	0.0455	2	0.0303	0.227658	CG15105,CG7375
GO:0046907	7,5,6	intracellular transport	55	0.0557	3	0.0455	0.218999	CG5064,CG8552,CG2095
GO:0051649	6,5	establishment of cellular localization	55	0.0557	3	0.0455	0.218999	CG5064,CG8552,CG2095
GO:0051641	5,4	cellular localization	55	0.0557	3	0.0455	0.218999	CG5064,CG8552,CG2095
GO:0009607	4	response to biotic stimulus	56	0.0567	3	0.0455	0.21577	CG6045,CG11537,CG31728
GO:0006952	5	defense response	56	0.0567	3	0.0455	0.21577	CG6045,CG11537,CG31728
GO:0006812	6,7	cation transport	58	0.0587	3	0.0455	0.208791	CG4630,CG31530,CG32810
GO:0050896	3	response to stimulus	69	0.0698	4	0.0606	0.197931	CG6045,CG11537,CG10898,CG31728
GO:0006520	6,7	amino acid metabolism	38	0.0385	1	0.0152	0.194392	CG32026
GO:0000004	2	biological process unknown	79	0.08	5	0.0758	0.186962	CG31182,CG31321,CG4285,CG32341,CG30267
GO:0044249	5	cellular biosynthesis	82	0.083	5	0.0758	0.183726	CG32026,CG10688,CG17273,CG30463,CG8636
GO:0006519	5	amino acid and derivative metabolism	40	0.0405	1	0.0152	0.177566	CG32026
GO:0009058	4	biosynthesis	91	0.0921	6	0.0909	0.174176	CG32026,CG4825,CG10688,CG17273,CG30463,CG8636
GO:0006629	5	lipid metabolism	69	0.0698	3	0.0455	0.163181	CG4825,CG3376,CG9389
GO:0006811	5,6	ion transport	70	0.0709	3	0.0455	0.1588	CG4630,CG31530,CG32810
GO:0006508	7	proteolysis	106	0.1073	6	0.0909	0.156463	CG8773,CG32744,CG1632,CG31411,CG31728,CG8213
GO:0006793	5	phosphorus metabolism	85	0.086	4	0.0606	0.150183	CG6498,CG6746,CG7180,CG9389
GO:0006796	6	phosphate metabolism	85	0.086	4	0.0606	0.150183	CG6498,CG6746,CG7180,CG9389
GO:0016310	7	phosphorylation	60	0.0607	2	0.0303	0.140676	CG6498,CG6746
GO:0016070	6	RNA metabolism	46	0.0466	1	0.0152	0.133188	CG10754
GO:0006464	7	protein modification	118	0.1194	6	0.0909	0.129056	CG6498,CG6746,CG30463,CG7180,CG15105,CG7375
GO:0051234	4	establishment of localization	240	0.2429	15	0.2273	0.114784	CG5064,CG9706,CG7280,CG8552,CG1213,CG4630,CG6045,CG11537,CG17930,CG2095,CG15105,CG31530,CG32810,CG1275,CG17184
GO:0051179	3	localization	240	0.2429	15	0.2273	0.114784	CG5064,CG9706,CG7280,CG8552,CG1213,CG4630,CG6045,CG11537,CG17930,CG2095,CG15105,CG31530,CG32810,CG1275,CG17184
GO:0043412	6	biopolymer modification	124	0.1255	6	0.0909	0.113765	CG6498,CG6746,CG30463,CG7180,CG15105,CG7375
GO:0043283	5	biopolymer metabolism	208	0.2105	12	0.1818	0.108771	CG7280,CG13643,CG10754,CG31973,CG6498,CG6746,CG30463,CG7180,CG15105,CG10898,CG7375,CG2989
GO:0006810	4,5	transport	237	0.2399	14	0.2121	0.105698	CG5064,CG9706,CG7280,CG8552,CG1213,CG4630,CG6045,CG11537,CG17930,CG2095,CG15105,CG31530,CG32810,CG1275
GO:0044260	5	cellular macromolecule metabolism	267	0.2702	16	0.2424	0.102129	CG8773,CG13643,CG31973,CG32744,CG6498,CG6746,CG1632,CG31411,CG30463,CG7180,CG15105,CG8636,CG7375,CG31728,CG2989,CG8213
GO:0044238	4	primary metabolism	575	0.582	38	0.5758	0.101892	CG32026,CG14216,CG7280,CG8773,CG4825,CG13643,CG10754,CG31973,CG1213,CG4630,CG10688,CG7362,CG32744,CG6498,CG6045,CG6746,CG1632,CG11537,CG17273,CG3376,CG32601,CG31411,CG12236,CG30463,CG7180,CG15105,CG11063,CG8636,CG10898,CG10959,CG7375,CG31728,CG9389,CG17836,CG2989,CG7372,CG3065,CG8213
GO:0043170	4	macromolecule metabolism	388	0.3927	25	0.3788	0.101347	CG32026,CG7280,CG8773,CG13643,CG10754,CG31973,CG1213,CG4630,CG10688,CG7362,CG32744,CG6498,CG6746,CG1632,CG11537,CG31411,CG30463,CG7180,CG15105,CG8636,CG10898,CG7375,CG31728,CG2989,CG8213
GO:0044237	4	cellular metabolism	583	0.5901	37	0.5606	0.0899986	CG32026,CG14216,CG7280,CG8773,CG4825,CG13643,CG10754,CG31973,CG10688,CG7362,CG32744,CG6498,CG6045,CG6746,CG1632,CG17273,CG3376,CG32601,CG31411,CG12236,CG30463,CG7180,CG15105,CG11063,CG8636,CG9249,CG10898,CG10959,CG7375,CG31728,CG1275,CG9389,CG17836,CG2989,CG7372,CG3065,CG8213
GO:0008152	3	metabolism	652	0.6599	41	0.6212	0.082887	CG32026,CG14216,CG7280,CG8773,CG4825,CG13643,CG10754,CG31973,CG1213,CG4630,CG10688,CG7362,CG32744,CG6498,CG6045,CG6746,CG1632,CG11537,CG17273,CG3376,CG32601,CG31411,CG12236,CG30463,CG7180,CG15105,CG11063,CG8636,CG9249,CG10898,CG10959,CG7375,CG31728,CG1275,CG9389,CG8839,CG17836,CG2989,CG7372,CG3065,CG8213
GO:0019538	5	protein metabolism	258	0.2611	14	0.2121	0.0777547	CG7280,CG8773,CG32744,CG6498,CG6746,CG1632,CG31411,CG30463,CG7180,CG15105,CG8636,CG7375,CG31728,CG8213
GO:0044267	6	cellular protein metabolism	254	0.2571	13	0.197	0.062339	CG8773,CG32744,CG6498,CG6746,CG1632,CG31411,CG30463,CG7180,CG15105,CG8636,CG7375,CG31728,CG8213
GO:0007582	2	physiological process	847	0.8573	53	0.803	0.058817	CG32026,CG14216,CG5064,CG9706,CG7280,CG8773,CG4825,CG13643,CG10754,CG8552,CG31973,CG1213,CG4630,CG10688,CG7362,CG32744,CG32707,CG6498,CG6045,CG6746,CG1632,CG3618,CG11537,CG17273,CG17930,CG2095,CG3376,CG32601,CG31411,CG12236,CG30463,CG13503,CG7180,CG15105,CG3121,CG11063,CG31530,CG8636,CG9249,CG10898,CG10959,CG7375,CG32810,CG31728,CG1275,CG9389,CG17184,CG8839,CG17836,CG2989,CG7372,CG3065,CG8213
GO:0006082	5	organic acid metabolism	65	0.0658	1	0.0152	0.0477222	CG32026
GO:0019752	6	carboxylic acid metabolism	65	0.0658	1	0.0152	0.0477222	CG32026
